# Supplementary material for: Sex differences in coronary artery bypass grafting-related morbidity and mortality
Source: Front Cardiovasc Med. 2022 Nov 29;9:1021363. doi: 10.3389/fcvm.2022.1021363 (PMC9746235; doi:10.3389/fcvm.2022.1021363)
Supplement: Supplementary file 2 [file Table_1.XLSX]

## Sheet: Predictors and outcomes
prior	outcome	lag_hr	step_size	nobservations	nevents	nindivs_prior_outcome	absolute_risk	prior_coef	prior_se	prior_hr	prior_ci_lower	prior_ci_upper	prior_pval	prior_zval	prior_norm_mean	year_coef	year_se	year_hr	year_ci_lower	year_ci_upper	year_pval	year_zval	year_norm_mean	sex_coef	sex_se	sex_hr	sex_ci_lower	sex_ci_upper	sex_pval	sex_zval	sex_norm_mean	sexprior_coef	sexprior_se	sexprior_hr	sexprior_ci_lower	sexprior_ci_upper	sexprior_pval	sexprior_zval	sexprior_norm_mean	smoker_coef	smoker_se	smoker_hr	smoker_ci_lower	smoker_ci_upper	smoker_pval	smoker_zval	smoker_norm_mean	bmi_coef	bmi_se
C3_MELANOMA	I9_CABG		1	170478	4361	25	0.00126186	-0.115823	0.39332	0.890632	0.412	1.9253	0.768394	-0.294476	0.00695454	-0.0763691	0.00200044	0.926474	0.922849	0.930114	0	-38.176	1950.77	-1.35898	0.0586749	0.256923	0.229012	0.288236	1.12165e-118	-23.1612	0.370044	-1.27926	0.894601	0.278244	0.0481865	1.60666	0.152724	-1.42998	0.00217978	-0.117282	0.0649314	0.889335	0.783059	1.01003	0.0708807	-1.80624	0.271331	0.0342099	0.00563798
I9_CABG	C3_MELANOMA		1	182043	1486	45	0.00501557	-0.0687254	0.197399	0.933583	0.63405	1.37462	0.727724	-0.348154	0.0331438	-0.0467508	0.00195281	0.954325	0.950679	0.957985	1.16661e-126	-23.9403	1954.68	-0.149356	0.0638544	0.861263	0.759944	0.976089	0.0193349	-2.33901	0.489669	-0.208555	0.518308	0.811757	0.293923	2.24191	0.687408	-0.402376	0.00637914	-0.285054	0.0772841	0.751974	0.646275	0.87496	0.00022568	-3.68839	0.249619	0.011212	0.00638704
C3_BASAL_CELL_CARCINOMA_INCLAVO	I9_CABG		1	178317	4361	170	0.00433499	-0.356399	0.155351	0.700193	0.516393	0.949413	0.0217815	-2.29416	0.0400598	-0.0752325	0.00196884	0.927528	0.923956	0.931114	0	-38.2117	1950.15	-1.48611	0.0587271	0.226252	0.201652	0.253853	2.79537e-141	-25.3053	0.377479	0.235424	0.283978	1.26545	0.725298	2.20785	0.407091	0.829024	0.0147484	-0.156884	0.0640213	0.854803	0.753998	0.969085	0.0142658	-2.4505	0.272147	0.0251382	0.00547035
I9_CABG	C3_BASAL_CELL_CARCINOMA_INCLAVO		1	178596	7237	401	0.0194305	0.196988	0.127709	1.21773	0.948075	1.56408	0.122958	1.54248	0.0455348	-0.0766555	0.00177807	0.926209	0.922987	0.929442	0	-43.1117	1948.67	-0.165517	0.047723	0.847455	0.771781	0.930549	0.000523772	-3.46829	0.469247	-0.405067	0.311097	0.666932	0.362469	1.22714	0.192897	-1.30206	0.00645013	-0.203581	0.0562808	0.815804	0.730598	0.910947	0.000297762	-3.61724	0.222299	-0.0193941	0.00464796
C3_BASAL_CELL_CARCINOMA	I9_CABG		1	181239	4361	170	0.00420471	-0.417038	0.152814	0.658996	0.488433	0.88912	0.00635154	-2.72906	0.0412422	-0.0742754	0.00201775	0.928416	0.924752	0.932095	1.22989e-296	-36.811	1950.22	-1.41614	0.0574103	0.242649	0.216825	0.271548	2.41883e-134	-24.667	0.380675	0.235595	0.272558	1.26566	0.741842	2.15936	0.387376	0.864385	0.0156265	-0.0964785	0.063429	0.908029	0.801878	1.02823	0.128248	-1.52105	0.268717	0.0266522	0.00584172
I9_CABG	C3_BASAL_CELL_CARCINOMA		1	179834	6989	387	0.035762	0.300217	0.124586	1.35015	1.05763	1.72358	0.0159651	2.40971	0.0432782	-0.0747715	0.00170562	0.927956	0.924859	0.931063	0	-43.8383	1949	-0.195138	0.0484244	0.822721	0.748226	0.904633	5.5838e-05	-4.02974	0.470056	0.148432	0.364276	1.16001	0.568048	2.36887	0.683662	0.407471	0.00499064	-0.263956	0.0557342	0.768007	0.688531	0.856657	2.17993e-06	-4.73599	0.230661	-0.0194375	0.00471361
C3_SQUOMOUS_CELL_CARCINOMA_SKIN	I9_CABG		1	174842	4361	34	0.00474283	0.0369	0.302305	1.03759	0.573717	1.87652	0.90285	0.122062	0.00786919	-0.0726006	0.00199072	0.929972	0.926351	0.933608	3.37315e-291	-36.4695	1950.6	-1.42607	0.0569892	0.240251	0.21486	0.268643	3.39211e-138	-25.0235	0.378232	-0.0690559	0.672321	0.933275	0.249873	3.48578	0.918191	-0.102713	0.00204394	-0.094941	0.0644609	0.909427	0.801489	1.0319	0.140793	-1.47285	0.267655	0.035772	0.0053138
I9_CABG	C3_SQUOMOUS_CELL_CARCINOMA_SKIN		1	179417	1247	88	0.00105203	0.463553	0.173858	1.58971	1.13065	2.23516	0.00766984	2.66627	0.0408193	-0.109793	0.00351535	0.89602	0.889867	0.902215	3.86544e-214	-31.2324	1953.61	-0.603406	0.0837837	0.546946	0.464115	0.644558	5.93582e-13	-7.20195	0.470792	-0.864266	0.584363	0.421361	0.13404	1.32457	0.139143	-1.47899	0.0064907	-0.0446911	0.0920528	0.956293	0.798425	1.14538	0.627326	-0.485494	0.250685	-0.00925165	0.00822987
C3_CANCER	I9_CABG		1	207353	4361	595	0.00429261	-0.184579	0.0908941	0.831454	0.695773	0.993594	0.0422849	-2.03071	0.141851	-0.0758085	0.00196083	0.926994	0.923438	0.930563	0	-38.6615	1949.74	-1.50462	0.0604615	0.222102	0.197281	0.250045	1.06529e-136	-24.8856	0.385401	0.11122	0.152774	1.11764	0.828434	1.50781	0.466614	0.727999	0.0585542	-0.114751	0.0627985	0.891588	0.788332	1.00837	0.0676569	-1.82729	0.271463	0.0265508	0.00523293
I9_CABG	C3_CANCER		1	178453	28969	1159	0.124996	0.203294	0.11957	1.22543	0.969414	1.54907	0.0890926	1.7002	0.037238	-0.0574286	0.00124284	0.944189	0.941892	0.946492	0	-46.2075	1948.11	-0.100767	0.0367646	0.904144	0.841285	0.9717	0.00612794	-2.74086	0.476802	-0.173183	0.316173	0.840984	0.452538	1.56286	0.583866	-0.547747	0.00424921	0.192661	0.0417164	1.21247	1.11728	1.31577	3.86809e-06	4.61835	0.266896	-0.00232369	0.00342446
T1D_EARLY	I9_CABG		1	171560	4361	11	0.110163	3.07214	0.694311	21.5882	5.53612	84.1832	9.65605e-06	4.42474	0.00165752	-0.0734053	0.00194344	0.929224	0.925691	0.93277	0	-37.7707	1950.64	-1.44799	0.057259	0.235043	0.210091	0.262958	4.28585e-141	-25.2884	0.374702	0.0972944	0.998469	1.10218	0.155719	7.80133	0.922374	0.0974436	0.00113954	-0.114921	0.0649429	0.891436	0.784892	1.01244	0.0767975	-1.76958	0.269243	0.0294833	0.00564218
AUTOIMMUNE_NONTHYROID_STRICT	I9_CABG		1	208563	4361	790	0.00567926	0.230577	0.0949939	1.25933	1.04539	1.51705	0.0152125	2.42728	0.169448	-0.0754822	0.00207088	0.927296	0.92354	0.931068	7.05261e-291	-36.4493	1950.44	-1.58887	0.0649005	0.204156	0.17977	0.231849	2.31697e-132	-24.4817	0.409527	0.0583618	0.138046	1.0601	0.808797	1.38948	0.672462	0.422772	0.0887006	-0.112338	0.0648154	0.893742	0.787119	1.01481	0.0830604	-1.7332	0.26031	0.0250648	0.00518742
I9_CABG	AUTOIMMUNE_NONTHYROID_STRICT		1	170758	29759	687	0.364624	0.24895	0.108809	1.28268	1.03633	1.58759	0.0221409	2.28794	0.0236319	-0.016484	0.000903764	0.983651	0.98191	0.985395	2.5166e-74	-18.2393	1955.43	0.663893	0.0320398	1.94234	1.82411	2.06822	2.24479e-95	20.7209	0.609716	0.379798	0.345462	1.46199	0.742815	2.87745	0.271598	1.09939	0.00357194	0.0984201	0.0362346	1.10343	1.02778	1.18464	0.00660374	2.71619	0.249921	0.033011	0.00313371
AUTOIMMUNE_NONTHYROID	I9_CABG		1	214932	4361	790	0.00610493	0.297335	0.0880902	1.34627	1.13278	1.59998	0.000737216	3.37535	0.172221	-0.0724432	0.00189459	0.930119	0.926671	0.933579	0	-38.2369	1950.51	-1.44904	0.0638417	0.234796	0.20718	0.266093	4.75819e-114	-22.6974	0.408208	-0.00671328	0.133012	0.993309	0.765355	1.28916	0.959747	-0.0504713	0.0904774	-0.133015	0.0619386	0.875452	0.77537	0.988452	0.0317511	-2.14753	0.263801	0.0300847	0.00523737
I9_CABG	AUTOIMMUNE_NONTHYROID		1	170686	29759	687	0.265116	0.383985	0.112576	1.46812	1.17743	1.83058	0.000647501	3.41089	0.0234033	-0.0162042	0.000891905	0.983926	0.982208	0.985648	9.22978e-74	-18.1681	1955.46	0.582608	0.0318708	1.7907	1.68227	1.90613	1.18753e-74	18.2803	0.612316	-0.0971941	0.297944	0.90738	0.506028	1.62706	0.744261	-0.326216	0.00371482	0.113776	0.0360605	1.1205	1.04404	1.20256	0.00160418	3.15515	0.249093	0.0299363	0.00293102
I9_CABG	K11_ORAL_LICHEN_WIDE_HYPOT_THYRO		1	181194	479	13	0.00484758	0.270997	0.438366	1.31127	0.555326	3.09626	0.536445	0.618198	0.0350081	-0.0451746	0.0026217	0.955831	0.950932	0.960755	1.55396e-66	-17.231	1956.34	1.72169	0.135366	5.594	4.29039	7.29371	4.64955e-37	12.7188	0.519125	0.0235431	0.623414	1.02382	0.301692	3.47444	0.969875	0.0377647	0.00583468	0.0599804	0.126457	1.06182	0.828718	1.36048	0.635276	0.474315	0.259968	0.0263608	0.00819451
K11_PULPITIS_2	I9_CABG		1	250760	4361	534	0.00522936	0.161213	0.0771107	1.17493	1.01013	1.36663	0.036558	2.09067	0.232264	-0.074163	0.0018667	0.92852	0.925129	0.931924	0	-39.7295	1952.73	-1.33078	0.0599223	0.26427	0.234986	0.297205	2.84384e-109	-22.2085	0.404487	-0.0735124	0.141442	0.929125	0.704168	1.22595	0.603248	-0.519735	0.118581	-0.0544492	0.0602215	0.947007	0.841572	1.06565	0.365917	-0.904148	0.266709	0.0283957	0.00488283
I9_CABG	K11_PULPITIS_2		1	177284	78065	1496	0.770512	0.949626	0.154763	2.58474	1.90845	3.50069	8.46219e-10	6.13601	0.0194655	0.00959847	0.000837869	1.00964	1.00799	1.0113	2.1988e-30	11.4558	1961.28	0.0793838	0.0290394	1.08262	1.02272	1.14603	0.00626354	2.73366	0.56035	-0.10899	0.37016	0.89674	0.43409	1.85248	0.768422	-0.29444	0.00319384	0.151891	0.0338154	1.16403	1.08938	1.2438	7.06363e-06	4.49176	0.248418	0.0229392	0.00270997
K11_ORAL_LICHEN_PLANUS_WIDE	I9_CABG		1	176762	4361	31	0.006871	-0.228174	0.36371	0.795985	0.390219	1.62368	0.530428	-0.627352	0.0103711	-0.0757798	0.00198221	0.92702	0.923426	0.930629	0	-38.2299	1950.65	-1.43571	0.057921	0.237946	0.21241	0.266552	1.22597e-135	-24.7874	0.379664	0.620141	0.523644	1.85919	0.666176	5.1887	0.236302	1.18428	0.00518556	-0.127194	0.064229	0.880562	0.776403	0.998695	0.0476666	-1.98033	0.270259	0.0392651	0.00537042
I9_CABG	K11_ORAL_LICHEN_PLANUS_WIDE		1	181131	2254	50	0.0180749	-0.180073	0.204173	0.835209	0.559757	1.24621	0.377797	-0.881962	0.0305478	-0.0323297	0.00149005	0.968187	0.965364	0.971019	2.18608e-104	-21.6971	1955.59	0.541357	0.0558121	1.71834	1.54028	1.91698	3.02619e-22	9.69962	0.556173	0.381286	0.384982	1.46417	0.688473	3.11382	0.32198	0.990398	0.00605908	-0.00126506	0.062022	0.998736	0.884416	1.12783	0.983727	-0.020397	0.254102	0.0174234	0.00480746
BLEEDING	I9_CABG		1	187234	4361	324	0.00681418	0.0996441	0.119205	1.10478	0.874592	1.39555	0.403208	0.835905	0.0731801	-0.074915	0.00198243	0.927822	0.924224	0.931434	0	-37.7895	1950.2	-1.4859	0.0586228	0.2263	0.201736	0.253854	9.76309e-142	-25.3467	0.373659	0.302018	0.217046	1.35259	0.883917	2.06975	0.164076	1.39149	0.022318	-0.137395	0.0642283	0.871626	0.768525	0.988558	0.0324222	-2.13917	0.269923	0.0306972	0.0053178
I9_CABG	BLEEDING		1	174896	14315	942	0.112345	0.624109	0.116018	1.86658	1.48693	2.34317	7.47299e-08	5.37941	0.0529531	-0.0504779	0.00130111	0.950775	0.948353	0.953203	0	-38.7959	1948.75	-0.406276	0.0383053	0.666127	0.617946	0.718063	2.7871e-26	-10.6063	0.408354	0.331588	0.270402	1.39318	0.820042	2.36689	0.220094	1.22628	0.00862027	0.380119	0.0435763	1.46246	1.34274	1.59286	2.70766e-18	8.72307	0.305601	0.0174114	0.00358357
I9_CABG	E4_GRAVES_STRICT		1	177919	1026	12	0.0107885	0.490222	0.405233	1.63268	0.737836	3.61278	0.226383	1.20973	0.0246745	-0.00578642	0.00192932	0.99423	0.990478	0.997997	0.00270691	-2.9992	1957.91	1.62377	0.0936719	5.07219	4.22144	6.0944	2.57501e-67	17.3347	0.55934	-0.277024	0.659976	0.758036	0.207925	2.76358	0.674669	-0.419749	0.00438995	0.47414	0.0784997	1.60663	1.37751	1.87386	1.54085e-09	6.04003	0.277324	0.0102593	0.00613888
HYPOT_THYRO_INCL	I9_CABG		1	193589	4361	273	0.00583165	-0.0276269	0.158112	0.972751	0.713534	1.32614	0.861292	-0.17473	0.0852428	-0.073462	0.00196865	0.929171	0.925593	0.932764	9.03858e-305	-37.316	1950.7	-1.50433	0.0609598	0.222166	0.197146	0.250362	1.87037e-134	-24.6774	0.406884	0.232402	0.19819	1.26163	0.855516	1.86052	0.240947	1.17262	0.0606318	-0.15896	0.0645487	0.853031	0.751657	0.968076	0.0137921	-2.46263	0.265441	0.0269056	0.00547979
I9_CABG	HYPOT_THYRO_INCL		1	172096	16839	319	0.144531	0.247503	0.117628	1.28082	1.0171	1.61293	0.035369	2.10411	0.0226799	-0.0193174	0.00104986	0.980868	0.978852	0.982888	1.31361e-75	-18.4	1955.42	1.18517	0.0360977	3.27124	3.0478	3.51107	2.03903e-236	32.8323	0.691716	-0.182171	0.320244	0.833459	0.444925	1.56128	0.569458	-0.568851	0.0039837	0.020211	0.04269	1.02042	0.93851	1.10947	0.635903	0.473435	0.232639	0.04025	0.00326849
I9_CABG	M13_MCTD		1	181393	710	16	0.00385053	0.501118	0.304488	1.65057	0.908756	2.99791	0.0998107	1.64577	0.031367	-0.0164519	0.0021882	0.983683	0.979473	0.987911	5.54345e-14	-7.51844	1957.18	1.04748	0.0955008	2.85045	2.36386	3.43721	5.43044e-28	10.9683	0.544164	-0.977256	0.684616	0.376342	0.0983618	1.43993	0.15345	-1.42745	0.00577403	-0.121964	0.102125	0.88518	0.724605	1.08134	0.232374	-1.19427	0.254057	-0.00727762	0.00855983
K11_PARODON_OPER_DENTAL_OPER	I9_CABG		1	181857	4361	122	0.00481562	0.624481	0.175144	1.86728	1.32472	2.63205	0.000363128	3.56553	0.0450397	-0.0749371	0.00213467	0.927802	0.923928	0.931692	5.69058e-270	-35.1048	1950.95	-1.42354	0.0596864	0.24086	0.214269	0.270751	1.00535e-125	-23.8503	0.378175	-0.588663	0.330655	0.555069	0.290327	1.06122	0.0750281	-1.78029	0.0203373	-0.083585	0.0653425	0.919813	0.809243	1.04549	0.200833	-1.27918	0.270337	0.041261	0.00530172
I9_CABG	K11_PARODON_OPER_DENTAL_OPER		1	182972	11076	299	0.116394	0.481655	0.159484	1.61875	1.1842	2.21276	0.00252701	3.02009	0.0274046	-0.0238859	0.00104795	0.976397	0.974394	0.978405	5.39679e-115	-22.7929	1955.01	0.00114838	0.0367373	1.00115	0.931595	1.0759	0.975063	0.0312592	0.509284	0.355627	0.378309	1.42708	0.679867	2.9955	0.347195	0.940045	0.00429876	0.576432	0.0409445	1.77968	1.64244	1.92839	5.15841e-45	14.0784	0.304436	0.0292253	0.00337852
K11_PARODON_DENTAL_OPER	I9_CABG		1	185338	4361	121	0.00429515	0.599772	0.14701	1.8217	1.36565	2.43005	4.50731e-05	4.07981	0.0476471	-0.0715419	0.00191114	0.930957	0.927477	0.934451	1.08367e-306	-37.4343	1950.61	-1.417	0.0572556	0.242441	0.216705	0.271233	3.2062e-135	-24.7486	0.383922	-0.733132	0.315842	0.480402	0.258675	0.892185	0.0202761	-2.3212	0.0202941	-0.109084	0.0628073	0.896655	0.792798	1.01412	0.0824207	-1.73681	0.276961	0.0331765	0.00568037
I9_CABG	K11_PARODON_DENTAL_OPER		1	183702	11066	298	0.121821	0.459823	0.150655	1.58379	1.17885	2.12784	0.00227204	3.05216	0.0289328	-0.0248549	0.00106761	0.975451	0.973412	0.977495	6.93964e-120	-23.2808	1954.96	0.0392341	0.0370719	1.04001	0.967126	1.1184	0.289907	1.05832	0.504206	0.420304	0.399789	1.52242	0.69539	3.33306	0.293114	1.05131	0.00411621	0.621054	0.0414479	1.86089	1.71569	2.01837	9.34545e-51	14.984	0.304719	0.0328675	0.00339623
K11_CARIES_3_OPER_ONLYAVO	I9_CABG		1	225428	4361	268	0.00417081	0.141989	0.0983205	1.15256	0.950545	1.39752	0.148699	1.44414	0.162251	-0.0711034	0.00183605	0.931366	0.92802	0.934723	0	-38.7262	1952.37	-1.43845	0.0583812	0.237296	0.211639	0.266064	4.84279e-134	-24.6389	0.402175	-0.273345	0.185559	0.76083	0.528855	1.09456	0.140727	-1.47309	0.0885475	-0.0663265	0.062417	0.935825	0.828065	1.05761	0.287947	-1.06264	0.26081	0.0313753	0.00515677
I9_CABG	K11_CARIES_3_OPER_ONLYAVO		1	182026	52513	909	0.499338	0.955865	0.152664	2.60092	1.92831	3.50814	3.81915e-10	6.26125	0.0182514	0.0120159	0.000863108	1.01209	1.01038	1.0138	4.67707e-44	13.9217	1961.91	0.125335	0.0301526	1.13353	1.06848	1.20254	3.22906e-05	4.15668	0.574632	-0.35014	0.349643	0.704589	0.35507	1.39817	0.316623	-1.00142	0.00301	0.0822961	0.0348159	1.08578	1.01416	1.16246	0.0180911	2.36375	0.243358	0.0226664	0.00271739
K11_CARIES_2_OPER_ONLYAVO	I9_CABG		1	180538	4361	22	0.00281594	0.702122	0.294697	2.01803	1.1326	3.59566	0.0171945	2.38252	0.0258734	-0.0721394	0.00193192	0.930401	0.926885	0.933931	3.58628e-305	-37.3407	1950.83	-1.44588	0.0568653	0.23554	0.210697	0.263311	1.28976e-142	-25.4263	0.391423	-1.23815	0.664698	0.289919	0.0787905	1.06679	0.0625003	-1.86273	0.0168126	-0.0624956	0.0636297	0.939417	0.82927	1.0642	0.326013	-0.982176	0.264069	0.0284418	0.00541425
I9_CABG	K11_CARIES_2_OPER_ONLYAVO		1	181499	7930	89	0.166066	1.26071	0.197287	3.52793	2.39654	5.19342	1.65636e-10	6.39023	0.0203355	0.0318574	0.00120429	1.03237	1.02994	1.03481	3.34025e-154	26.4533	1963.7	0.357584	0.0408103	1.42987	1.31995	1.54894	1.91661e-18	8.76209	0.603087	0.0434835	0.52696	1.04444	0.371815	2.93388	0.934235	0.0825175	0.0034882	-0.116816	0.0480771	0.889748	0.809736	0.977668	0.0151083	-2.42977	0.230147	0.0165393	0.00376715
K11_CARIES_1_OPER_ONLYAVO	I9_CABG		1	227436	4361	291	0.00428168	0.12949	0.0947237	1.13825	0.94538	1.37046	0.171616	1.36703	0.173965	-0.073963	0.00199606	0.928706	0.92508	0.932347	1.52564e-300	-37.0544	1952.42	-1.43505	0.058807	0.238102	0.212181	0.267191	1.59835e-131	-24.4028	0.411136	-0.24013	0.177225	0.786525	0.555719	1.11319	0.175435	-1.35494	0.0964762	-0.10081	0.0633546	0.904105	0.798528	1.02364	0.111565	-1.5912	0.265823	0.0283516	0.0052954
I9_CABG	K11_CARIES_1_OPER_ONLYAVO		1	180637	56123	964	0.586104	0.849957	0.152349	2.33955	1.7356	3.15365	2.41905e-08	5.579	0.0183703	0.0125329	0.000867432	1.01261	1.01089	1.01433	2.57006e-47	14.4483	1962.16	0.150347	0.0300801	1.16224	1.0957	1.23282	5.78637e-07	4.99821	0.579041	-0.115553	0.394147	0.890874	0.411444	1.92895	0.769391	-0.293171	0.00300157	0.0612812	0.0351721	1.0632	0.992373	1.13908	0.0814518	1.74232	0.238961	0.0214312	0.00272656
K11_CARIES_3_OPER	I9_CABG		1	221893	4361	315	0.00468346	0.249117	0.0967593	1.28289	1.06127	1.55079	0.0100355	2.57461	0.168818	-0.0757433	0.00197833	0.927054	0.923466	0.930656	0	-38.2865	1952.59	-1.42303	0.0599103	0.240982	0.214283	0.271007	1.02941e-124	-23.7527	0.405544	-0.286256	0.178292	0.75107	0.529561	1.06524	0.108373	-1.60555	0.0918146	-0.101687	0.0636269	0.903313	0.797403	1.02329	0.110005	-1.59817	0.262884	0.0264947	0.00530485
I9_CABG	K11_CARIES_3_OPER		1	181754	53915	936	0.711401	0.551832	0.135615	1.73643	1.33113	2.26514	4.7193e-05	4.06911	0.01899	0.00919065	0.000857428	1.00923	1.00754	1.01093	8.30127e-27	10.7189	1961.83	0.13235	0.0301104	1.14151	1.07609	1.2109	1.10521e-05	4.39549	0.570058	0.600215	0.386345	1.82251	0.854685	3.88628	0.120287	1.55357	0.00302346	0.0904742	0.0349097	1.09469	1.0223	1.17222	0.0095513	2.59166	0.24563	0.0301067	0.00276655
K11_CARIES_2_OPER	I9_CABG		1	181107	4361	24	0.0040923	0.320565	0.321763	1.37791	0.73338	2.58887	0.319116	0.996275	0.028408	-0.0718677	0.00192837	0.930654	0.927143	0.934178	5.29801e-304	-37.2686	1950.95	-1.45671	0.0570485	0.233001	0.208352	0.260566	8.13584e-144	-25.5346	0.388978	-0.501709	0.606853	0.605495	0.184309	1.98918	0.408385	-0.826739	0.0184702	-0.167698	0.0634829	0.845609	0.746676	0.957652	0.0082511	-2.64162	0.272435	0.0320604	0.00546745
I9_CABG	K11_CARIES_2_OPER		1	181096	8163	91	0.0939133	1.01966	0.18722	2.77225	1.92073	4.00126	5.14216e-08	5.44632	0.0196637	0.0292123	0.00116855	1.02964	1.02729	1.032	6.31093e-138	24.9987	1963.97	0.327815	0.0399698	1.38793	1.28335	1.50104	2.37299e-16	8.20155	0.60212	-0.346548	0.457898	0.707125	0.288221	1.73487	0.449156	-0.756823	0.00285088	0.0207164	0.0477684	1.02093	0.929685	1.12114	0.664517	0.433685	0.226023	0.00399919	0.00355998
K11_CARIES_1_OPER	I9_CABG		1	231689	4361	339	0.00467697	0.205584	0.0906414	1.22824	1.02832	1.46703	0.0233227	2.26811	0.180501	-0.0738324	0.00204712	0.928827	0.925108	0.932562	7.62195e-285	-36.0664	1952.59	-1.4397	0.058738	0.236998	0.211226	0.265916	1.13992e-132	-24.5106	0.410719	-0.210423	0.167696	0.810242	0.583269	1.12554	0.209556	-1.25479	0.0983399	-0.0888999	0.0625713	0.914937	0.809337	1.03432	0.155381	-1.42078	0.261144	0.027043	0.00512558
I9_CABG	K11_CARIES_1_OPER		1	179024	57586	991	0.94335	0.761312	0.147612	2.14108	1.60319	2.85945	2.50222e-07	5.15754	0.0181495	0.0141794	0.000868094	1.01428	1.01256	1.01601	5.65829e-60	16.334	1962.05	0.16783	0.0299566	1.18274	1.11529	1.25426	2.11339e-08	5.60245	0.574883	1.12237	0.385288	3.07213	1.4437	6.53738	0.00357889	2.91308	0.00293406	0.0852655	0.0349942	1.08901	1.01682	1.16632	0.0148277	2.43656	0.241587	0.0219589	0.00272112
K11_PULPITIS_2_ONLYAVO	I9_CABG		1	254230	4361	483	0.00459137	0.0535341	0.0803662	1.05499	0.90124	1.23498	0.50533	0.666127	0.230449	-0.0764113	0.00187625	0.926435	0.923034	0.929848	0	-40.7256	1952.93	-1.4812	0.0609246	0.227365	0.201773	0.256202	1.46319e-130	-24.312	0.407687	0.00815172	0.146833	1.00819	0.756056	1.34439	0.955726	0.0555171	0.118211	-0.148255	0.0627132	0.862211	0.762485	0.974981	0.0180779	-2.36402	0.258665	0.0294913	0.00536057
I9_CABG	K11_PULPITIS_2_ONLYAVO		1	177527	77021	1473	0.838132	1.1549	0.160853	3.17371	2.31551	4.34999	6.97926e-13	7.17984	0.0193467	0.00939007	0.000841141	1.00943	1.00777	1.0111	6.15304e-29	11.1635	1961.46	0.0783679	0.029116	1.08152	1.02153	1.14504	0.00711151	2.69158	0.561887	-0.0755596	0.401845	0.927224	0.42182	2.03818	0.850852	-0.188032	0.00324691	0.144352	0.0337425	1.15529	1.08136	1.23428	1.88551e-05	4.27803	0.248211	0.0209472	0.00261553
Q17_LVOTO_BROAD	I9_CABG		1	171657	4361	97	0.0512009	1.65844	0.289031	5.25109	2.98004	9.25289	9.58428e-09	5.73793	0.0131309	-0.0726675	0.00198862	0.92991	0.926292	0.933542	2.41214e-292	-36.5417	1950.5	-1.43191	0.057616	0.238851	0.213346	0.267406	2.41853e-136	-24.8527	0.376077	0.718478	0.582266	2.05131	0.655234	6.42194	0.217227	1.23394	0.00184653	-0.074899	0.0650013	0.927837	0.816849	1.05391	0.249211	-1.15227	0.269902	0.0305349	0.00563908
I9_CABG	Q17_LVOTO_BROAD		1	182744	1035	21	0.00320315	-0.131485	0.255092	0.876792	0.531812	1.44556	0.606243	-0.515444	0.0300118	-2.44819e-06	0.0013913	0.999998	0.997274	1.00273	0.998596	-0.00175964	1957.24	-0.786605	0.0728659	0.455388	0.394782	0.525299	3.62522e-27	-10.7952	0.487729	-0.0572784	0.776828	0.944331	0.206004	4.32886	0.941222	-0.0737337	0.00576582	-0.0601216	0.0801688	0.94165	0.804727	1.10187	0.453293	-0.749937	0.257983	0.0196748	0.00672637
H7_IRIDOCYC_ANTER	I9_CABG		1	175679	4361	35	0.00336645	0.106487	0.276085	1.11236	0.647498	1.91097	0.699717	0.385703	0.011923	-0.0714273	0.00198991	0.931064	0.92744	0.934702	3.70347e-282	-35.8946	1950.45	-1.45729	0.0570497	0.232867	0.208232	0.260418	6.37477e-144	-25.5442	0.381229	-0.49678	0.57266	0.608487	0.198058	1.86943	0.385671	-0.867496	0.00509528	-0.115095	0.0635869	0.891281	0.786844	1.00958	0.0702883	-1.81005	0.26954	0.0234349	0.00534046
I9_CABG	H7_IRIDOCYC_ANTER		1	180267	2267	77	0.0263523	0.180897	0.159859	1.19829	0.875967	1.63922	0.257802	1.1316	0.0377548	-0.00830718	0.00136075	0.991727	0.989086	0.994376	1.02898e-09	-6.10485	1956.38	0.0891831	0.0519793	1.09328	0.987384	1.21054	0.0862093	1.71574	0.514473	0.458877	0.348789	1.5823	0.798717	3.13461	0.188298	1.31563	0.00616662	-0.0439132	0.058931	0.957037	0.85264	1.07422	0.456174	-0.745162	0.257362	0.0091551	0.00477193
E4_NONTOXIC_THYROID	I9_CABG		1	174109	4361	49	0.00407802	-1.04261	0.355891	0.352532	0.175492	0.708171	0.00339406	-2.92959	0.0194314	-0.0752686	0.00201184	0.927494	0.923844	0.931159	2.41868e-306	-37.4128	1950.4	-1.46641	0.058506	0.230752	0.205752	0.258789	1.21847e-138	-25.0643	0.383821	0.881307	0.417685	2.41405	1.06465	5.47378	0.0348601	2.10998	0.0152383	-0.0843381	0.0653136	0.91912	0.808679	1.04464	0.196607	-1.29128	0.266926	0.024454	0.00594165
I9_CABG	E4_NONTOXIC_THYROID		1	179516	2817	30	0.00744215	-0.136244	0.230634	0.87263	0.555278	1.37135	0.554696	-0.590738	0.027236	-0.027174	0.00140089	0.973192	0.970523	0.975868	8.07843e-84	-19.3976	1955.68	1.39894	0.058736	4.0509	3.61039	4.54515	2.20547e-125	23.8174	0.607992	-1.04257	0.517165	0.352547	0.127937	0.971487	0.0438069	-2.01593	0.00428164	-0.0172175	0.062103	0.98293	0.870281	1.11016	0.781595	-0.277241	0.242864	0.0133499	0.00429447
K11_PARODON_OPER	I9_CABG		1	183217	4361	155	0.00623463	0.644176	0.150848	1.90442	1.41696	2.55957	1.95158e-05	4.27036	0.0525229	-0.0741103	0.00195187	0.928569	0.925024	0.932128	0	-37.9689	1950.74	-1.39161	0.057799	0.248674	0.22204	0.278503	4.37783e-128	-24.0768	0.374742	-0.407378	0.284828	0.665392	0.380739	1.16286	0.152642	-1.43026	0.0216386	-0.0895167	0.0636304	0.914373	0.807161	1.03583	0.159479	-1.40682	0.270778	0.0268927	0.00523889
I9_CABG	K11_PARODON_OPER		1	180576	12498	367	0.104094	0.556745	0.166999	1.74498	1.25788	2.42072	0.000856612	3.33382	0.0308312	-0.0251558	0.00108801	0.975158	0.973081	0.97724	2.84719e-118	-23.121	1954.53	-0.07719	0.0364207	0.925714	0.861936	0.994211	0.0340564	-2.1194	0.500965	0.0605254	0.375551	1.06239	0.508875	2.218	0.871964	0.161164	0.00507418	0.593241	0.0404304	1.80984	1.67196	1.9591	9.57978e-49	14.6731	0.317026	0.0253254	0.00324904
K11_PARODON	I9_CABG		1	185195	4361	154	0.00706132	0.383002	0.146077	1.46668	1.10152	1.9529	0.00874364	2.62192	0.0519519	-0.0752624	0.00209675	0.9275	0.923696	0.93132	3.69604e-282	-35.8947	1950.85	-1.41824	0.0579084	0.242141	0.21616	0.271244	1.84101e-132	-24.491	0.377556	0.00980818	0.290536	1.00986	0.571413	1.78472	0.973069	0.0337589	0.0188827	-0.134208	0.0635012	0.874408	0.772078	0.990302	0.0345605	-2.11347	0.273457	0.0315685	0.00532009
I9_CABG	K11_PARODON		1	178455	12488	366	0.0888515	0.395849	0.159598	1.48565	1.08658	2.03127	0.0131274	2.48029	0.0306117	-0.0255401	0.00108707	0.974783	0.972709	0.976862	4.64564e-122	-23.4945	1954.49	-0.117595	0.0367602	0.889056	0.827252	0.955476	0.00137913	-3.19898	0.500692	0.082541	0.352709	1.08604	0.544021	2.1681	0.814969	0.23402	0.00492665	0.654491	0.0410561	1.92416	1.77539	2.0854	3.27043e-57	15.9414	0.316745	0.0316802	0.00338223
K11_EMBIMPACT_TEETH_INCLAVO	I9_CABG		1	175190	4361	23	0.00634624	0.761274	0.351304	2.141	1.07543	4.26239	0.030235	2.167	0.0143281	-0.0742986	0.00197615	0.928394	0.924806	0.931997	0	-37.5976	1950.99	-1.42534	0.0576615	0.240427	0.214734	0.269194	6.67275e-135	-24.7191	0.378774	-0.469039	0.687925	0.625603	0.162452	2.4092	0.495355	-0.681817	0.00828984	-0.0623661	0.0649541	0.939539	0.827227	1.0671	0.336977	-0.960156	0.264968	0.0343127	0.00595402
I9_CABG	K11_EMBIMPACT_TEETH_INCLAVO		1	181672	3599	81	0.137809	1.7842	0.180628	5.95479	4.17939	8.48437	5.19807e-23	9.87776	0.0302965	0.0498932	0.00164363	1.05116	1.04778	1.05455	2.12712e-202	30.3555	1963.22	0.0914335	0.0528651	1.09574	0.987892	1.21537	0.0837084	1.72956	0.560323	0.468268	0.382564	1.59722	0.754607	3.38074	0.220944	1.22402	0.00560647	-0.017624	0.0602968	0.98253	0.873012	1.10579	0.770067	-0.292287	0.243558	-0.00588568	0.00454389
K11_DENTAL_OPER_ONLYAVO	I9_CABG		1	250334	4361	451	0.00434106	0.0970273	0.0822727	1.10189	0.937792	1.2947	0.238264	1.17934	0.228167	-0.074875	0.00194221	0.927859	0.924334	0.931398	0	-38.5515	1952.91	-1.45944	0.0598203	0.232367	0.206659	0.261273	1.83895e-131	-24.397	0.418597	-0.104021	0.147059	0.901206	0.675531	1.20227	0.479354	-0.707342	0.126821	-0.0609729	0.0619267	0.940849	0.83331	1.06226	0.324821	-0.984599	0.256986	0.0299484	0.00521534
I9_CABG	K11_DENTAL_OPER_ONLYAVO		1	179178	77682	1296	0.862401	0.980849	0.146308	2.66672	2.00188	3.55236	2.02797e-11	6.704	0.0173749	0.0152999	0.000851879	1.01542	1.01372	1.01711	3.99332e-72	17.9602	1962.31	0.271087	0.0293617	1.31139	1.23805	1.38907	2.64002e-20	9.23266	0.58808	0.0222016	0.45338	1.02245	0.420453	2.48638	0.960944	0.0489691	0.00284914	-0.00733269	0.0341974	0.992694	0.928338	1.06151	0.830218	-0.214422	0.228577	0.00892739	0.00265163
K11_DENTAL_OPER	I9_CABG		1	255774	4361	521	0.00450819	0.176935	0.0782699	1.19355	1.0238	1.39145	0.023786	2.26057	0.240582	-0.0738957	0.00189769	0.928769	0.92532	0.932229	0	-38.9399	1953.06	-1.43062	0.0604655	0.239161	0.212432	0.269252	9.29466e-124	-23.6601	0.41582	-0.214915	0.140841	0.80661	0.612036	1.06304	0.127027	-1.52593	0.129045	-0.132274	0.061296	0.876101	0.776923	0.98794	0.0309316	-2.15795	0.260435	0.0271834	0.00542323
I9_CABG	K11_DENTAL_OPER		1	177205	81072	1373	0.917023	0.918913	0.153788	2.50656	1.85426	3.38833	2.29826e-09	5.97519	0.017558	0.0137145	0.000851684	1.01381	1.01212	1.0155	2.43631e-58	16.1028	1962.05	0.200297	0.0294824	1.22177	1.15317	1.29445	1.09222e-11	6.7938	0.58567	0.2767	0.401198	1.31877	0.600707	2.89518	0.490392	0.689685	0.00301028	0.0216423	0.0343323	1.02188	0.955377	1.09301	0.528449	0.630376	0.229684	0.0110781	0.00265328
K11_CARIES_3_ONLYAVO	I9_CABG		1	235038	4361	309	0.00433587	-0.0201263	0.0900181	0.980075	0.821551	1.16919	0.823083	-0.223581	0.186982	-0.0734339	0.0018985	0.929198	0.925746	0.932662	0	-38.6799	1952.57	-1.39232	0.0585347	0.248497	0.221562	0.278707	4.63235e-125	-23.7863	0.403619	-0.0695734	0.170923	0.932792	0.667255	1.304	0.683975	-0.407045	0.0995225	-0.106363	0.061585	0.899098	0.796865	1.01445	0.0841519	-1.72709	0.266064	0.036035	0.00497843
I9_CABG	K11_CARIES_3_ONLYAVO		1	179699	62949	1167	0.564509	1.00558	0.158068	2.73348	2.00524	3.7262	1.99557e-10	6.36168	0.0193454	0.0120403	0.000866502	1.01211	1.0104	1.01383	6.76732e-44	13.8953	1961.9	0.108218	0.0296321	1.11429	1.05142	1.18092	0.000260139	3.65207	0.563644	-0.431984	0.383705	0.64922	0.306038	1.37724	0.260241	-1.12582	0.00309881	0.204028	0.0351246	1.22633	1.14475	1.31373	6.29658e-09	5.80868	0.247196	0.0207604	0.00270996
K11_CARIES_3	I9_CABG		1	237182	4361	377	0.00434612	0.202287	0.087595	1.2242	1.03107	1.4535	0.0209245	2.30934	0.198178	-0.0766472	0.00203477	0.926217	0.92253	0.929918	1.61012574605857e-310	-37.6688	1952.57	-1.43679	0.0592136	0.23769	0.211645	0.26694	4.6502e-130	-24.2645	0.412008	-0.229167	0.161262	0.795195	0.579702	1.09079	0.155292	-1.42109	0.106998	-0.0529785	0.0629879	0.9484	0.838253	1.07302	0.400298	-0.84109	0.264265	0.0329205	0.0055459
I9_CABG	K11_CARIES_3		1	178518	64417	1208	0.77396	1.16006	0.155709	3.19013	2.35107	4.32863	9.3221e-14	7.45017	0.0195965	0.0111535	0.000858464	1.01122	1.00952	1.01292	1.3519e-38	12.9924	1961.72	0.0370216	0.0299827	1.03772	0.97849	1.10053	0.216918	1.23477	0.560113	-0.0226344	0.40036	0.97762	0.446043	2.14271	0.954915	-0.0565352	0.00313833	0.192809	0.0352227	1.21265	1.13176	1.29933	4.39957e-08	5.47401	0.24991	0.0192924	0.00276242
K11_CARIES_2_ONLYAVO	I9_CABG		1	177196	4361	23	0.00350991	0.3964	0.282727	1.48646	0.854068	2.58712	0.160897	1.40206	0.0290017	-0.0735009	0.00198508	0.929135	0.925527	0.932757	4.25358e-300	-37.0267	1951.09	-1.45404	0.0575915	0.233624	0.208686	0.261541	1.2054e-140	-25.2475	0.386995	-0.734797	0.592834	0.479603	0.150055	1.53289	0.215173	-1.23947	0.0184186	-0.0652332	0.065311	0.936849	0.824282	1.06479	0.317888	-0.998808	0.266307	0.0296931	0.0051998
I9_CABG	K11_CARIES_2_ONLYAVO		1	179343	8430	95	0.107293	1.10718	0.190087	3.02582	2.08467	4.39187	5.72464e-09	5.82461	0.0201337	0.0317481	0.00119667	1.03226	1.02984	1.03468	4.33628e-155	26.5303	1964.27	0.358147	0.0402777	1.43068	1.32208	1.5482	6.00417e-19	8.89196	0.601496	-0.35411	0.465503	0.701798	0.281818	1.74766	0.446834	-0.760703	0.00309197	-0.0713382	0.0476328	0.931147	0.848149	1.02227	0.134219	-1.49767	0.229597	0.00520235	0.00352807
K11_CARIES_2	I9_CABG		1	181732	4361	25	0.00351611	0.193195	0.276735	1.21312	0.705248	2.08672	0.485101	0.698122	0.0325358	-0.0765441	0.00209495	0.926312	0.922516	0.930123	2.82965e-292	-36.5374	1951	-1.40888	0.0582233	0.244416	0.218056	0.273962	2.3378e-129	-24.198	0.385224	-0.478943	0.545716	0.619438	0.212557	1.80518	0.380139	-0.87764	0.0206227	-0.102731	0.0657113	0.90237	0.793323	1.02641	0.117965	-1.56337	0.266493	0.0399026	0.0057033
I9_CABG	K11_CARIES_2		1	181187	8667	99	0.102996	1.27225	0.192094	3.56887	2.44916	5.2005	3.51868e-11	6.62305	0.019728	0.0305064	0.00116773	1.03098	1.02862	1.03334	1.92538e-150	26.1244	1964.11	0.402226	0.0396586	1.49515	1.38333	1.616	3.58885e-24	10.1422	0.593039	-0.619162	0.448946	0.538396	0.223332	1.29793	0.16785	-1.37915	0.00345241	-0.05774	0.0475758	0.943895	0.859858	1.03615	0.224885	-1.21364	0.231311	0.00307486	0.00355142
K11_CARIES_1_ONLYAVO	I9_CABG		1	241930	4361	348	0.00436987	0.120884	0.0884381	1.12849	0.948898	1.34208	0.171663	1.36688	0.205991	-0.0750651	0.00194565	0.927683	0.924152	0.931228	0	-38.5809	1952.87	-1.44061	0.0596185	0.236784	0.210671	0.266134	5.35169e-129	-24.1638	0.415091	-0.190443	0.162355	0.826593	0.601301	1.1363	0.240796	-1.173	0.114166	-0.166405	0.063044	0.846703	0.748285	0.958065	0.00830251	-2.63951	0.264424	0.0367833	0.00506223
I9_CABG	K11_CARIES_1_ONLYAVO		1	179156	67966	1271	0.767501	0.882864	0.142833	2.41781	1.82743	3.19893	6.36562e-10	6.1811	0.0193841	0.0125346	0.000851792	1.01261	1.01092	1.01431	5.12204e-49	14.7156	1962.02	0.13115	0.0293832	1.14014	1.07633	1.20773	8.06515e-06	4.46345	0.56713	0.143695	0.361736	1.15453	0.568185	2.34597	0.691193	0.397236	0.00323068	0.173936	0.0342336	1.18998	1.11275	1.27256	3.75748e-07	5.08085	0.243979	0.0244513	0.00273966
K11_CARIES_1	I9_CABG		1	242625	4361	424	0.00464953	0.174861	0.0861484	1.19108	1.00603	1.41017	0.0423803	2.02977	0.209512	-0.0757308	0.00194563	0.927066	0.923537	0.930608	0	-38.9235	1952.87	-1.53633	0.0596532	0.215168	0.191426	0.241856	2.87582e-146	-25.7544	0.419431	-0.0969628	0.156196	0.90759	0.668241	1.23267	0.534747	-0.620776	0.111463	-0.144287	0.0635107	0.865639	0.764321	0.980389	0.0230954	-2.27185	0.260081	0.0341463	0.0052024
I9_CABG	K11_CARIES_1		1	178319	69532	1316	0.869179	0.875107	0.143843	2.39913	1.80973	3.1805	1.17385e-09	6.08377	0.0194893	0.0128848	0.000858292	1.01297	1.01127	1.01467	6.11157e-51	15.0122	1961.83	0.0546921	0.0295056	1.05622	0.996866	1.1191	0.0637941	1.85362	0.562966	0.469017	0.468848	1.59842	0.637675	4.00667	0.317137	1.00036	0.00315168	0.106102	0.0343553	1.11193	1.03953	1.18939	0.00201267	3.08836	0.246788	0.0224915	0.00271592
I9_AORTVALV_EARLY	I9_CABG		1	173057	4361	93	0.0153732	2.38214	0.30561	10.828	5.94853	19.7102	6.45534e-15	7.79472	0.0131242	-0.0768912	0.00203862	0.925991	0.922298	0.929698	2.5938194079677e-311	-37.7172	1950.61	-1.41236	0.0583674	0.243569	0.217239	0.27309	2.35295e-129	-24.1977	0.372911	-1.18864	0.575279	0.304635	0.0986488	0.940735	0.0388098	-2.0662	0.00225572	-0.077857	0.0656695	0.925097	0.81337	1.05217	0.235785	-1.18559	0.267815	0.0278136	0.00555453
I9_CABG	I9_AORTVALV_EARLY		1	180570	1009	19	0.00492759	-0.48589	0.273039	0.61515	0.360218	1.0505	0.0751475	-1.77956	0.0310671	0.000129593	0.00136061	1.00013	0.997466	1.0028	0.924119	0.0952462	1957.14	-0.808327	0.074028	0.445603	0.38542	0.515183	9.32978e-28	-10.9192	0.483116	0.742456	0.670519	2.10109	0.56453	7.81991	0.26817	1.10729	0.00525289	-0.0568483	0.0812063	0.944737	0.805725	1.10773	0.483897	-0.700048	0.261444	0.0150572	0.00692079
I9_CABG	K11_DEEP_BITE_INCLAVO		1	179777	954	12	0.00419991	0.683145	0.327095	1.9801	1.04293	3.75937	0.0367509	2.08852	0.0329187	0.0311805	0.00221752	1.03167	1.0272	1.03617	6.60139e-45	14.0609	1958.42	0.112956	0.0782407	1.11958	0.960409	1.30514	0.148824	1.4437	0.533374	-1.01605	1.07782	0.362022	0.0437799	2.99361	0.34584	-0.942688	0.00500607	-0.227351	0.0923255	0.796641	0.664773	0.954667	0.0137974	-2.46249	0.251517	-0.0331547	0.00701472
I9_CABG	K11_ANOMALI_DENTAL_ARCH_RELATIONS1_INCLAVO		1	181802	1996	19	0.00961645	0.590004	0.268758	1.804	1.06528	3.05497	0.0281419	2.1953	0.0310624	0.0400023	0.00183988	1.04081	1.03707	1.04457	8.25991e-105	21.7418	1961.04	0.348458	0.0609048	1.41688	1.25745	1.59653	1.05676e-08	5.72136	0.551814	-0.791201	0.788658	0.4533	0.0966199	2.1267	0.315753	-1.00322	0.00509005	-0.2998	0.0727872	0.740967	0.642452	0.854587	3.80759e-05	-4.11886	0.233229	-0.0220909	0.00556126
I9_CABG	DENTAL_TMD_OPER		1	177158	1838	23	0.00917903	0.322272	0.254073	1.38026	0.83886	2.27108	0.204648	1.26842	0.0287653	0.00611202	0.00135087	1.00613	1.00347	1.0088	6.05335e-06	4.52452	1958.2	0.365707	0.0580298	1.44153	1.28656	1.61518	2.93717e-10	6.30206	0.548711	-0.75626	0.672343	0.469419	0.125675	1.75336	0.260668	-1.12481	0.00502035	-0.195267	0.0688484	0.822615	0.718773	0.94146	0.00456563	-2.83618	0.23772	-0.00690787	0.0051109
Q17_SEPTA_DEFEC	I9_CABG		1	177636	4361	14	0.00291674	1.40285	0.590019	4.06676	1.27943	12.9266	0.0174242	2.37763	0.00365334	-0.0726391	0.00200696	0.929936	0.926286	0.933602	7.70568e-287	-36.1935	1950.73	-1.45017	0.056963	0.23453	0.209754	0.262232	5.73532e-143	-25.4581	0.384311	-1.92325	1.26608	0.146131	0.0122188	1.74765	0.128748	-1.51906	0.00142074	-0.111698	0.0643231	0.894314	0.788383	1.01448	0.0824733	-1.73651	0.267506	0.0235957	0.00573595
I9_CABG	Q17_SEPTA_DEFEC		1	179672	471	12	0.00805175	0.653729	0.341344	1.9227	0.984811	3.75378	0.0554719	1.91516	0.0304021	0.0116362	0.00295616	1.0117	1.00586	1.01758	8.27647e-05	3.93625	1957.59	0.0934059	0.102067	1.09791	0.898844	1.34106	0.360118	0.91514	0.519451	0.268446	0.826725	1.30793	0.258739	6.61161	0.7454	0.32471	0.00392285	-0.294776	0.125913	0.744698	0.581836	0.953147	0.0192268	-2.3411	0.242399	-0.0248735	0.00997199
Q17_LVOTO_NARROW	I9_CABG		1	169517	4361	21	0.153889	1.8077	0.437403	6.09639	2.58671	14.3681	3.58376e-05	4.1328	0.00343893	-0.076583	0.00203813	0.926276	0.922583	0.929984	0	-37.5751	1950.5	-1.4886	0.0589444	0.225687	0.201063	0.253327	1.01395e-140	-25.2544	0.37401	1.77173	1.17438	5.88103	0.588574	58.7632	0.131387	1.50865	0.00052105	-0.128396	0.0669924	0.879505	0.771282	1.00291	0.0552928	-1.91657	0.267299	0.0264697	0.00543254
I9_CABG	Q17_LVOTO_NARROW		1	181190	354	15	0.00277795	0.714166	0.296948	2.04248	1.14128	3.65532	0.0161716	2.40502	0.0353485	0.00416343	0.00307945	1.00417	0.998129	1.01025	0.176373	1.35201	1956.93	-0.996646	0.120522	0.369115	0.291455	0.467469	1.34625e-16	-8.26941	0.518005	0.00291237	1.07168	1.00292	0.122752	8.19408	0.997832	0.00271756	0.00611166	-0.317481	0.138724	0.72798	0.55467	0.955442	0.0221041	-2.28857	0.257681	-0.00815931	0.0130657
L12_AGEP	I9_CABG		1	174408	4361	16	0.00910147	0.93714	0.492872	2.55267	0.971525	6.70711	0.0572513	1.90139	0.00369231	-0.0748874	0.00202491	0.927848	0.924173	0.931538	2.14321e-299	-36.9831	1950.64	-1.41521	0.0570058	0.242874	0.217198	0.271584	4.72145e-136	-24.8258	0.379077	-0.308772	0.817802	0.734348	0.147834	3.64778	0.705755	-0.377563	0.00164103	-0.113488	0.065143	0.892715	0.78571	1.01429	0.0814857	-1.74213	0.265641	0.0233809	0.00540309
I9_CABG	L12_PSORI_PUST		1	178982	452	10	0.00339351	0.163598	0.407741	1.17774	0.529631	2.61894	0.688251	0.401229	0.0307819	-0.0131289	0.00259745	0.986957	0.981945	0.991994	4.31453e-07	-5.05453	1956.95	0.864565	0.116128	2.37397	1.89072	2.98075	9.69759e-14	7.44496	0.531523	0.358394	0.750619	1.43103	0.328631	6.23144	0.633032	0.477464	0.00510288	1.39175	0.104911	4.02188	3.27437	4.94005	3.64361e-40	13.266	0.276049	0.0336349	0.00783919
I9_CABG	K11_ORAL_LEUCOPLACIA_INCLAVO		1	182349	338	10	0.00553626	-0.452664	0.46587	0.635932	0.255184	1.58477	0.331224	-0.971652	0.0334487	-0.0296312	0.00286325	0.970803	0.965371	0.976267	4.23667e-25	-10.3488	1956.39	0.350676	0.124412	1.42003	1.11274	1.81217	0.00482228	2.81867	0.51244	1.77993	0.688737	5.92946	1.53727	22.8707	0.00975652	2.58434	0.0052727	1.01004	0.119138	2.7457	2.17391	3.46789	2.29298e-17	8.4779	0.264294	0.00968796	0.0107282
K11_ORAL_LEUCOPLAC_RELAT_INCLAVO	I9_CABG		1	172446	4361	16	0.0151892	-0.292413	0.525778	0.74646	0.266352	2.09198	0.578106	-0.556154	0.00474814	-0.0732735	0.00198111	0.929347	0.925745	0.932962	1.91721e-299	-36.9861	1950.61	-1.40862	0.0571412	0.24448	0.218577	0.273453	3.53831e-134	-24.6516	0.37789	1.38919	0.740515	4.01161	0.93968	17.1261	0.0606577	1.87598	0.00227085	-0.112573	0.0642203	0.893532	0.787852	1.01339	0.0796166	-1.75292	0.269612	0.0272277	0.00551324
I9_CABG	K11_ORAL_LEUCOPLAC_RELAT_INCLAVO		1	183622	1140	30	0.0105424	-0.149943	0.258579	0.860757	0.51853	1.42885	0.562001	-0.579872	0.0320012	-0.0310469	0.00182618	0.96943	0.965966	0.972906	8.06538e-65	-17.0011	1955.84	0.284695	0.0709998	1.32936	1.15666	1.52784	6.07716e-05	4.00979	0.527078	0.794719	0.452911	2.21382	0.911205	5.37858	0.0793124	1.75469	0.00622647	0.720499	0.073046	2.05546	1.78127	2.37185	5.98392e-23	9.86364	0.257602	0.0066108	0.00640183
I9_CABG	K11_APHTA_RECUR_INCLAVO		1	179767	1450	46	0.0293769	0.850403	0.203467	2.34059	1.57084	3.48755	2.9207e-05	4.17956	0.0328957	-0.0139721	0.00196899	0.986125	0.982327	0.989938	1.28325e-12	-7.0961	1956.68	0.483322	0.0644188	1.62145	1.42912	1.83966	6.24632e-14	7.50281	0.539884	0.207314	0.469711	1.23037	0.490015	3.08931	0.658949	0.441365	0.00508259	0.0678836	0.0715321	1.07024	0.930234	1.23132	0.342623	0.948995	0.259212	0.00756691	0.00631194
K11_PULPITIS_4_ONLYAVO	I9_CABG		1	207943	4361	197	0.00559444	-0.00673796	0.11105	0.993285	0.798998	1.23481	0.951618	-0.0606749	0.122366	-0.0743711	0.00201837	0.928327	0.924662	0.932007	3.25237e-297	-36.8471	1951.86	-1.4235	0.0594666	0.24087	0.21437	0.270646	1.23871e-126	-23.9378	0.3879	0.146949	0.204809	1.1583	0.775322	1.73044	0.473069	0.717495	0.0621366	-0.137087	0.0638999	0.871894	0.769256	0.988226	0.0319251	-2.14535	0.275073	0.0323101	0.00533794
I9_CABG	K11_PULPITIS_4_ONLYAVO		1	181419	36041	738	0.483758	0.688294	0.149021	1.99032	1.48619	2.66546	3.85996e-06	4.61878	0.0214994	0.00068626	0.000894178	1.00069	0.998934	1.00244	0.442799	0.767476	1959.28	0.0203743	0.030756	1.02058	0.960878	1.084	0.507684	0.662449	0.537606	0.443595	0.443413	1.5583	0.653447	3.71613	0.317111	1.00041	0.003289	0.383424	0.0359943	1.4673	1.36735	1.57455	1.70026e-26	10.6523	0.278694	0.0337061	0.00300639
K11_PULPITIS_1_ONLYAVO	I9_CABG		1	206297	4361	192	0.00549976	0.039717	0.113515	1.04052	0.832957	1.2998	0.726427	0.349882	0.115145	-0.0743701	0.00199682	0.928328	0.924702	0.931968	1.3129e-303	-37.2442	1951.73	-1.49773	0.0586615	0.223637	0.199347	0.250886	8.75105e-144	-25.5318	0.399488	0.138765	0.209915	1.14885	0.761346	1.7336	0.508577	0.661055	0.0602707	-0.11169	0.0638886	0.894321	0.789061	1.01362	0.0804295	-1.7482	0.268886	0.0339679	0.00550735
I9_CABG	K11_PULPITIS_1_ONLYAVO		1	178202	35706	729	0.416382	0.43479	0.142062	1.54464	1.16923	2.04057	0.00220912	3.06058	0.0216403	-0.000384324	0.000913762	0.999616	0.997827	1.00141	0.674051	-0.420595	1959.34	-0.0238697	0.0316599	0.976413	0.917665	1.03892	0.450884	-0.753942	0.538635	0.500637	0.410949	1.64977	0.737254	3.69174	0.22313	1.21825	0.00347222	0.330042	0.0363299	1.39103	1.29542	1.49369	1.041e-19	9.08458	0.280761	0.043488	0.00309016
K11_PULPITIS_4	I9_CABG		1	208204	4361	282	0.00524188	0.283636	0.103769	1.32795	1.08356	1.62746	0.00626962	2.73334	0.129936	-0.0750256	0.00198055	0.92772	0.924125	0.931328	0	-37.8812	1951.54	-1.43019	0.059022	0.239264	0.213126	0.268607	1.03698e-129	-24.2315	0.391163	-0.169174	0.194632	0.844362	0.576574	1.23652	0.384737	-0.869201	0.0636125	-0.0630608	0.0635639	0.938886	0.828908	1.06346	0.321156	-0.992084	0.270263	0.0320717	0.00527884
I9_CABG	K11_PULPITIS_4		1	178542	38353	813	0.428635	0.758263	0.152616	2.13457	1.58271	2.87885	6.7489e-07	4.96845	0.0217756	-0.00149054	0.000884399	0.998511	0.996781	1.00024	0.0919161	-1.68538	1958.97	-0.0285749	0.0309976	0.97183	0.914544	1.0327	0.356611	-0.921841	0.533295	0.146152	0.399824	1.15737	0.528611	2.53402	0.714708	0.36554	0.00349144	0.371105	0.0359026	1.44933	1.35085	1.555	4.82087e-25	10.3364	0.279798	0.0361047	0.0028589
K11_PULPITIS_1	I9_CABG		1	207976	4361	282	0.00498894	0.199095	0.10533	1.2203	0.992674	1.50012	0.0587324	1.89019	0.1319	-0.0784746	0.00205036	0.924526	0.920818	0.928248	0	-38.2736	1951.53	-1.40242	0.0595065	0.246002	0.21892	0.276434	8.31703e-123	-23.5674	0.392267	-0.123414	0.194042	0.883897	0.604269	1.29293	0.524764	-0.63602	0.0634204	-0.177795	0.0635286	0.837114	0.739108	0.948115	0.00513143	-2.79867	0.273647	0.0359522	0.005377
I9_CABG	K11_PULPITIS_1		1	180832	38315	813	0.714816	0.741169	0.138854	2.09839	1.59842	2.75474	9.41016e-08	5.33776	0.022289	-2.15678e-05	0.000889173	0.999978	0.998237	1.00172	0.980648	-0.024256	1958.88	0.04848	0.0309078	1.04967	0.987974	1.11523	0.116756	1.56854	0.530395	0.944825	0.429937	2.57236	1.10755	5.97451	0.0279783	2.19759	0.00341673	0.391827	0.0357667	1.47968	1.3795	1.58713	6.28236e-28	10.9551	0.280286	0.0355796	0.00302324
I9_CABG	F5_DEMENTIA_U		1	182172	1929	155	0.00145706	0.51848	0.180702	1.67947	1.17857	2.39326	0.00411444	2.86925	0.0422644	-0.164131	0.00466903	0.848631	0.8409	0.856432	1.04023e-270	-35.1532	1950.53	-0.0202337	0.0911072	0.97997	0.819711	1.17156	0.824246	-0.222087	0.464909	0.230894	0.386264	1.25973	0.590856	2.68578	0.549998	0.597763	0.0073672	0.472875	0.0927341	1.6046	1.33792	1.92444	3.4099e-07	5.09926	0.282797	0.014511	0.00909629
I9_CABG	C3_BREAST_HER2NEG		1	178160	5328	35	0.00755973	-1.46149	0.194695	0.231891	0.158327	0.339634	6.0704e-14	-7.50655	0.0222921	-0.0341186	0.00110805	0.966457	0.96436	0.968558	3.39277e-208	-30.7916	1954.22	nan	nan	nan	nan	nan	nan	nan	nan	nan	nan	nan	nan	nan	nan	nan	nan	-0.205316	0.0496446	0.81439	0.73888	0.897616	3.53853e-05	-4.13571	0.230321	-0.00613377	0.00410863
I9_CABG	C3_BREAST_HERNEG		1	182057	1854	13	0.00301327	-1.26467	0.295124	0.282333	0.158324	0.503473	1.82565e-05	-4.28521	0.0248373	-0.0326354	0.00146789	0.967891	0.965111	0.97068	1.6515e-109	-22.2329	1955.08	nan	nan	nan	nan	nan	nan	nan	nan	nan	nan	nan	nan	nan	nan	nan	nan	-0.166979	0.067985	0.846217	0.740648	0.966834	0.0140446	-2.45612	0.243591	-0.0179756	0.0060893
I9_CABG	C3_BREAST_HERPLUS		1	180111	3474	22	0.00475101	-1.45508	0.237027	0.233382	0.146658	0.371388	8.31027e-10	-6.13889	0.0231118	-0.032868	0.00120463	0.967666	0.965384	0.969954	6.45419e-164	-27.2846	1954.94	nan	nan	nan	nan	nan	nan	nan	nan	nan	nan	nan	nan	nan	nan	nan	nan	-0.201902	0.0557072	0.817175	0.732649	0.911452	0.000289693	-3.62435	0.231339	0.0018556	0.00460284
C3_COLON_ADENO	I9_CABG		1	173451	4361	23	0.00736032	-0.187675	0.38417	0.828884	0.390375	1.75997	0.62518	-0.488522	0.00678593	-0.0739464	0.00189236	0.928721	0.925283	0.932173	0	-39.0763	1950.59	-1.45889	0.0572874	0.232494	0.207801	0.260121	4.67422e-143	-25.4662	0.373638	0.61658	0.685624	1.85258	0.483239	7.10219	0.368495	0.899297	0.00215916	-0.11651	0.0640659	0.890021	0.784994	1.0091	0.0689733	-1.81859	0.273905	0.0342694	0.00533368
I9_CABG	C3_COLON_ADENO		1	179325	1233	62	0.00113551	0.316971	0.183958	1.37296	0.95735	1.969	0.0848767	1.72307	0.0355072	-0.0803978	0.00270456	0.922749	0.917871	0.927654	3.46275e-194	-29.7268	1953.99	-0.194894	0.0741094	0.822922	0.711665	0.951572	0.00854319	-2.62981	0.487536	-1.28391	0.579365	0.276953	0.0889694	0.862126	0.0266872	-2.21606	0.00565217	0.216931	0.0810746	1.24226	1.05974	1.45621	0.00745754	2.67569	0.25971	0.00859672	0.00792213
I9_CABG	C3_DLBCL		1	180260	207	11	0.00115308	0.343936	0.353486	1.41049	0.705467	2.82009	0.330561	0.972984	0.0353982	-0.0490611	0.00449878	0.952123	0.943764	0.960556	1.08592e-27	-10.9054	1956.29	-0.528983	0.153849	0.589204	0.43582	0.796571	0.000585318	-3.43833	0.507658	0.0748852	1.10313	1.07776	0.124028	9.36533	0.945878	0.0678845	0.00510551	-0.409614	0.190298	0.663906	0.457217	0.964032	0.0313585	-2.15249	0.258169	0.0109212	0.0141735
I9_CABG	C3_CLL		1	181112	246	16	0.000958432	0.193821	0.301406	1.21388	0.672378	2.19148	0.520187	0.643057	0.0354741	-0.0740032	0.00493338	0.928669	0.919732	0.937692	7.28776e-51	-15.0005	1955.9	-0.834992	0.152832	0.433878	0.321569	0.585411	4.66931e-08	-5.46346	0.500336	0.508759	0.834887	1.66323	0.323804	8.54321	0.542276	0.609376	0.00437122	-0.139185	0.157608	0.870067	0.638843	1.18498	0.377176	-0.883112	0.256557	-0.00839866	0.0142879
I9_CABG	C3_SCLC		1	176493	298	18	0.000398393	-0.0392296	0.308592	0.96153	0.525151	1.76052	0.898842	-0.127125	0.0348658	-0.0917975	0.00523629	0.91229	0.902975	0.921701	8.30767e-69	-17.531	1955.65	-0.170645	0.171267	0.843121	0.602704	1.17944	0.319073	-0.996365	0.498718	1.28251	0.827014	3.60568	0.712883	18.2371	0.120957	1.55077	0.00546915	2.91055	0.191734	18.3669	12.6133	26.745	4.78776e-52	15.1801	0.282687	0.00250541	0.0167526
I9_CABG	C3_NSCLC_ADENO		1	182460	759	48	0.00338459	0.360595	0.218866	1.43418	0.933902	2.20246	0.0994439	1.64756	0.0371166	-0.07053	0.00281599	0.9319	0.92677	0.937057	1.91704e-138	-25.0463	1955.37	-0.361289	0.0921927	0.696778	0.581592	0.834776	8.89744e-05	-3.91884	0.496472	0.467903	0.624276	1.59664	0.469692	5.42753	0.453548	0.749514	0.00460123	1.27548	0.0883436	3.58042	3.01117	4.2573	2.99528e-47	14.4377	0.283436	-0.0512356	0.0102915
I9_CABG	C3_NSCLC_SQUAM		1	177242	621	55	0.000744827	0.137205	0.226502	1.14706	0.735843	1.78809	0.544676	0.605757	0.0360013	-0.0939288	0.00397531	0.910348	0.903282	0.917468	1.98554e-123	-23.628	1955.3	-1.22838	0.134122	0.292766	0.225089	0.380792	5.25307e-20	-9.15869	0.483607	1.01463	0.688258	2.75834	0.715799	10.6293	0.140428	1.4742	0.0048216	1.93417	0.110696	6.91832	5.56896	8.59463	2.30672e-68	17.4729	0.310029	-0.0221472	0.0126793
I9_CABG	C3_SECONDARY_WITHOUT_SITESPEC		1	184946	391	21	0.000720763	-0.0384064	0.267684	0.962322	0.56946	1.62621	0.885914	-0.143477	0.0371981	-0.0915971	0.00484863	0.912473	0.903842	0.921186	1.34372e-79	-18.8913	1955.81	-0.181336	0.122166	0.834155	0.656533	1.05983	0.137718	-1.48434	0.49211	0.100544	0.811704	1.10577	0.225284	5.42752	0.90142	0.123868	0.00434783	0.706402	0.116417	2.02669	1.61321	2.54614	1.29628e-09	6.06786	0.267311	-0.00712179	0.0134748
C3_LYMPHNODES_SECONDARY_NAS	I9_CABG		1	174454	4361	29	0.0156006	0.812943	0.380343	2.25453	1.0698	4.75129	0.0325659	2.13739	0.0056364	-0.072175	0.00192193	0.930368	0.92687	0.933879	0	-37.5534	1950.75	-1.47563	0.057091	0.228635	0.20443	0.255705	2.63151e-147	-25.847	0.385017	0.350784	0.703946	1.42018	0.357382	5.64358	0.618265	0.49831	0.00194712	-0.0374673	0.0647112	0.963226	0.848486	1.09348	0.562594	-0.578993	0.267063	0.0209913	0.00561502
I9_CABG	C3_LYMPHNODES_SECONDARY_NAS		1	180652	742	25	0.00227138	0.0382158	0.238211	1.03896	0.65137	1.65717	0.872544	0.160428	0.0364429	-0.0369197	0.00276987	0.963754	0.958536	0.969	1.56916e-40	-13.329	1955.83	-0.402978	0.0820452	0.668327	0.56905	0.784924	9.03114e-07	-4.91165	0.494783	-0.372934	0.773552	0.688711	0.151208	3.13688	0.629731	-0.482106	0.00576234	-0.138905	0.0944902	0.87031	0.723173	1.04738	0.141548	-1.47005	0.262576	0.00348918	0.00885761
C3_UNCERTAIN_SECONDARY	I9_CABG		1	177264	4361	31	0.00773675	0.112775	0.366374	1.11938	0.545901	2.29531	0.758223	0.307815	0.00862331	-0.0723247	0.00191687	0.930229	0.92674	0.93373	1.5630950728243e-311	-37.7306	1950.41	-1.38811	0.0565271	0.249547	0.223376	0.278785	3.68662e-133	-24.5565	0.374556	0.351573	0.667985	1.4213	0.383783	5.26364	0.598666	0.526319	0.00284062	-0.0635306	0.0628084	0.938445	0.829746	1.06138	0.311778	-1.0115	0.267729	0.0332912	0.00502134
I9_CABG	C3_UNCERTAIN_SECONDARY		1	182334	1287	52	0.00425719	-0.0100526	0.187602	0.989998	0.6854	1.42996	0.957266	-0.0535846	0.0361463	-0.0548364	0.00245583	0.94664	0.942094	0.951208	1.9289e-110	-22.3291	1954.9	-0.407748	0.068603	0.665147	0.581462	0.760875	2.78858e-09	-5.94358	0.487406	0.0540697	0.542535	1.05556	0.364474	3.05701	0.920613	0.0996613	0.00555002	0.333213	0.0737144	1.39544	1.20772	1.61235	6.17443e-06	4.52033	0.263982	-0.00402035	0.00725863
I9_CABG	C3_BRAIN		1	180000	329	15	0.00248976	0.686087	0.296759	1.98593	1.11009	3.55279	0.0207813	2.31193	0.0337172	-0.0199616	0.00384607	0.980236	0.972875	0.987654	2.10135e-07	-5.19014	1956.99	-0.333666	0.119524	0.716293	0.566696	0.905381	0.0052443	-2.79163	0.517777	-0.270679	1.07942	0.762861	0.0919657	6.32797	0.801996	-0.250764	0.00417293	0.0663471	0.131758	1.0686	0.82539	1.38347	0.614577	0.503551	0.258721	-0.0154207	0.0114319
I9_CABG	C3_MENINGES		1	178276	447	11	0.000808753	0.339723	0.344088	1.40456	0.71556	2.75698	0.323489	0.987313	0.0347395	-0.0447058	0.00280006	0.956279	0.951045	0.961541	2.20428e-57	-15.966	1956.41	0.941569	0.11108	2.564	2.06236	3.18766	2.32037e-17	8.47652	0.524566	-1.6182	1.0862	0.198255	0.0235847	1.66654	0.136282	-1.48978	0.00463193	0.0485727	0.119128	1.04977	0.831172	1.32586	0.683469	0.407734	0.262366	0.0247945	0.00857784
C3_EYE_BRAIN_NEURO	I9_CABG		1	172401	4361	11	3.38058e-08	0.23603	0.529156	1.26621	0.448828	3.57218	0.65556	0.446051	0.00361384	-0.0746407	0.00201983	0.928077	0.92441	0.931758	6.28114e-299	-36.954	1950.53	-1.47205	0.0575898	0.229456	0.204964	0.256874	4.15627e-144	-25.5609	0.381105	-12.0971	0.690631	5.57541e-06	1.44012e-06	2.15851e-05	1.08045e-68	-17.5161	0.00123903	-0.135996	0.0657703	0.872846	0.767278	0.992939	0.0386649	-2.06774	0.269282	0.0298506	0.00562578
I9_CABG	C3_EYE_BRAIN_NEURO		1	181022	931	27	0.00204652	0.304359	0.23402	1.35576	0.856998	2.14478	0.193406	1.30057	0.0289855	-0.0338445	0.00224036	0.966722	0.962486	0.970976	1.46239e-51	-15.1067	1956.24	0.286632	0.0752489	1.33193	1.14929	1.5436	0.000139461	3.80912	0.526721	-1.27436	0.782714	0.279608	0.0602963	1.29661	0.103496	-1.62814	0.00437802	-0.0295249	0.0860032	0.970907	0.820295	1.14917	0.731372	-0.3433	0.254529	0.0132091	0.0068561
C3_BLADDER	I9_CABG		1	174757	4361	35	0.00406996	-0.13495	0.289279	0.873759	0.495624	1.54039	0.640853	-0.466506	0.00819336	-0.0734459	0.00194468	0.929186	0.925652	0.932735	0	-37.7676	1950.43	-1.3604	0.0581305	0.256559	0.228931	0.28752	4.03361e-121	-23.4025	0.366141	-0.0669693	0.856841	0.935224	0.174405	5.01503	0.937702	-0.0781584	0.001229	-0.036881	0.0636358	0.963791	0.850775	1.09182	0.56221	-0.579563	0.271508	0.0289326	0.00528742
I9_CABG	C3_BLADDER		1	182540	1207	80	0.00108668	0.0948124	0.176342	1.09945	0.778164	1.5534	0.590811	0.537661	0.0377736	-0.0868987	0.00306333	0.91677	0.911282	0.922291	5.11239e-177	-28.3674	1954.05	-1.53313	0.0959963	0.215859	0.178837	0.260546	2.04423e-57	-15.9707	0.44985	0.236759	0.652139	1.26714	0.352948	4.5492	0.716568	0.36305	0.00515095	0.800808	0.082611	2.22734	1.89438	2.61882	3.20632e-22	9.69372	0.291458	0.0129455	0.00866635
C3_KIDNEY_NOTRENALPELVIS	I9_CABG		1	176587	4361	18	0.0149481	-0.241573	0.446916	0.785391	0.327087	1.88586	0.588829	-0.540533	0.00428004	-0.0725665	0.0019381	0.930004	0.926478	0.933543	8.07974e-307	-37.4421	1950.67	-1.47525	0.0574706	0.228722	0.204357	0.255993	2.55555e-145	-25.6696	0.380414	1.41702	1.00818	4.12482	0.571773	29.7569	0.159866	1.40552	0.000815245	-0.0961011	0.0643003	0.908372	0.800812	1.03038	0.135027	-1.49457	0.269337	0.0341981	0.00541647
I9_CABG	C3_KIDNEY_NOTRENALPELVIS		1	178974	825	45	0.00253496	0.288114	0.201254	1.33391	0.899115	1.97896	0.152261	1.43159	0.0350687	-0.0619647	0.00279319	0.939916	0.934784	0.945076	4.87739e-109	-22.1842	1955.59	-0.76484	0.0875878	0.465408	0.391993	0.552574	2.49615e-18	-8.73227	0.49776	0.112172	0.599452	1.11871	0.345503	3.62226	0.851563	0.187124	0.00478912	0.324012	0.0902373	1.38266	1.15852	1.65017	0.00032983	3.59067	0.258149	0.0367336	0.0074525
C3_URINARY_TRACT	I9_CABG		1	176817	4361	55	0.00651595	-0.126301	0.245219	0.88135	0.545022	1.42522	0.606517	-0.515052	0.0123732	-0.0751552	0.00224279	0.927599	0.923531	0.931686	3.47172e-246	-33.5098	1950.51	-1.47779	0.0577129	0.228142	0.203742	0.255465	1.31467e-144	-25.6058	0.376978	0.439619	0.658658	1.55212	0.426838	5.64398	0.504488	0.667446	0.00182556	-0.195064	0.0656044	0.822782	0.723504	0.935682	0.00294577	-2.97334	0.275051	0.028448	0.00538476
I9_CABG	C3_URINARY_TRACT		1	179833	2108	136	0.00371419	0.175184	0.147487	1.19147	0.892356	1.59083	0.234915	1.18779	0.0416241	-0.0739227	0.00228164	0.928743	0.924599	0.932906	2.84091e-230	-32.3989	1952.62	-1.0878	0.0685256	0.336958	0.294608	0.385395	9.54326e-57	-15.8743	0.427605	0.11816	0.513473	1.12542	0.411376	3.07888	0.817999	0.23012	0.00459653	0.458591	0.0678324	1.58184	1.38492	1.80677	1.37384e-11	6.76064	0.309372	0.0178265	0.00626006
I9_CABG	C3_PROSTATE		1	177260	5708	373	0.0190658	0.307111	0.121278	1.35949	1.07187	1.72429	0.0113321	2.53229	0.0474363	-0.083518	0.00188665	0.919874	0.916479	0.923282	0	-44.2679	1948.35	nan	nan	nan	nan	nan	nan	nan	nan	nan	nan	nan	nan	nan	nan	nan	nan	0.319632	0.0559911	1.37662	1.23354	1.5363	1.13899e-08	5.70862	0.292902	0.00434146	0.00484424
I9_CABG	C3_MALE_GENITAL		1	177757	5849	374	0.0208244	0.345734	0.118339	1.41303	1.12052	1.7819	0.00348288	2.92156	0.0473856	-0.0817065	0.00187278	0.921542	0.918166	0.924931	0	-43.6285	1948.6	nan	nan	nan	nan	nan	nan	nan	nan	nan	nan	nan	nan	nan	nan	nan	nan	0.430944	0.0558466	1.53871	1.37917	1.7167	1.19504e-14	7.71657	0.286378	-0.00209163	0.0049935
I9_CABG	C3_FEMALE_GENITAL		1	177367	2269	14	0.00476075	-1.10029	0.284661	0.332773	0.190476	0.581376	0.000110963	-3.86528	0.0253213	-0.00460635	0.00140151	0.995404	0.992674	0.998142	0.00101366	-3.28671	1957.22	nan	nan	nan	nan	nan	nan	nan	nan	nan	nan	nan	nan	nan	nan	nan	nan	-0.0112096	0.0588354	0.988853	0.88115	1.10972	0.848898	-0.190525	0.258997	0.00729778	0.00521643
I9_CABG	C3_BREAST		1	178768	5833	38	0.00917162	-1.33937	0.19494	0.26201	0.178806	0.383931	6.38818e-12	-6.87071	0.0176835	-0.0329026	0.00110723	0.967633	0.965535	0.969735	4.73539e-194	-29.7163	1954.45	nan	nan	nan	nan	nan	nan	nan	nan	nan	nan	nan	nan	nan	nan	nan	nan	-0.155751	0.0482014	0.855772	0.778625	0.940563	0.00123249	-3.23125	0.227321	-0.00377823	0.00389847
I9_CABG	C3_MESTOTHEL_SOFTTISSUE		1	180139	410	22	0.00226414	0.373453	0.260238	1.45274	0.872307	2.4194	0.151275	1.43504	0.038664	-0.0540625	0.00372942	0.947373	0.940473	0.954323	1.27997e-47	-14.4962	1955.85	-0.525188	0.113166	0.591444	0.473789	0.738316	3.46954e-06	-4.64087	0.504278	0.178856	0.798828	1.19585	0.249862	5.72337	0.822837	0.223898	0.005923	0.222754	0.11997	1.24951	0.98769	1.58074	0.0633464	1.85675	0.254195	-0.0137844	0.0121564
C3_OTHER_SKIN	I9_CABG		1	179919	4361	186	0.00549258	-0.129286	0.163907	0.878723	0.637281	1.21164	0.430243	-0.788775	0.0397896	-0.0736035	0.0019908	0.92904	0.925422	0.932672	3.2486e-299	-36.9718	1950.05	-1.56478	0.0593535	0.209135	0.186167	0.234935	3.57453e-153	-26.3637	0.378647	0.329403	0.278501	1.39014	0.805365	2.39951	0.236901	1.18277	0.0134947	-0.123263	0.0642823	0.884031	0.77938	1.00273	0.0551708	-1.91753	0.266918	0.0292984	0.0054546
I9_CABG	C3_OTHER_SKIN		1	178872	6711	394	0.0256275	0.474692	0.134662	1.60752	1.23461	2.09307	0.000423405	3.52505	0.0433983	-0.074935	0.0017546	0.927804	0.924619	0.931	0	-42.7078	1948.88	-0.0861501	0.0485267	0.917457	0.834216	1.009	0.0758461	-1.77531	0.463315	-0.340393	0.338664	0.711491	0.366347	1.3818	0.314847	-1.0051	0.00535486	-0.247471	0.056298	0.780773	0.699202	0.87186	1.10401e-05	-4.39573	0.230339	-0.0128926	0.00495538
C3_MELANOMA_SKIN	I9_CABG		1	175522	4361	21	0.00141102	0.418371	0.370673	1.51948	0.734806	3.1421	0.259034	1.12868	0.00716186	-0.0746449	0.0019371	0.928073	0.924556	0.931603	0	-38.5343	1950.57	-1.42852	0.0572098	0.239663	0.214241	0.268102	1.30006e-137	-24.9698	0.380397	-1.66111	0.83905	0.189927	0.0366753	0.983561	0.0477311	-1.97975	0.00347862	-0.109478	0.0643078	0.896302	0.790159	1.0167	0.0886782	-1.70241	0.270411	0.028771	0.00533249
I9_CABG	C3_MELANOMA_SKIN		1	176473	1179	29	0.00460718	-0.255962	0.236413	0.774171	0.487078	1.23048	0.278945	-1.08269	0.027844	-0.0455246	0.0020973	0.955496	0.951576	0.959432	1.78883e-104	-21.7063	1955.5	-0.315742	0.0695844	0.729248	0.636273	0.835808	5.69152e-06	-4.53754	0.512656	0.137144	0.615666	1.14699	0.343159	3.83377	0.823724	0.222757	0.00387135	-0.328633	0.0860317	0.719907	0.608198	0.852135	0.000133503	-3.8199	0.247469	0.0110314	0.00702541
C3_SKIN	I9_CABG		1	181466	4361	207	0.00569016	-0.14531	0.14278	0.864754	0.653665	1.14401	0.308811	-1.01772	0.0462872	-0.075133	0.00209238	0.92762	0.923824	0.931432	2.29511e-282	-35.908	1949.98	-1.48796	0.0592516	0.225832	0.201071	0.253642	3.61902e-139	-25.1126	0.371775	0.347282	0.258418	1.41522	0.852811	2.34851	0.178988	1.34388	0.015068	-0.182696	0.0638058	0.833021	0.735095	0.943993	0.00419238	-2.86331	0.26886	0.0322954	0.00522973
I9_CABG	C3_SKIN		1	179798	7890	423	0.0286835	0.275329	0.133784	1.31696	1.0132	1.7118	0.0395881	2.05802	0.0431235	-0.0704829	0.00169176	0.931944	0.928859	0.935039	0	-41.6625	1948.83	-0.127873	0.0462674	0.879965	0.803678	0.963494	0.00571371	-2.76377	0.461029	-0.247853	0.30864	0.780474	0.426225	1.42915	0.421946	-0.80305	0.00553613	-0.249557	0.0530238	0.779145	0.702237	0.864477	2.51982e-06	-4.70652	0.228802	-0.0126149	0.00450869
C3_LUNG_NONSMALL	I9_CABG		1	174224	4361	11	4.08148e-08	-0.491998	0.417588	0.611404	0.269693	1.38607	0.238721	-1.17819	0.00800739	-0.074552	0.00204654	0.928159	0.924444	0.93189	1.51586e-290	-36.4283	1950.59	-1.44937	0.057139	0.234718	0.20985	0.262533	6.02588e-142	-25.3657	0.378401	-11.1736	0.53896	1.40395e-05	4.88181e-06	4.03762e-05	1.78847e-95	-20.7318	0.00184786	-0.0709784	0.0659657	0.931482	0.818509	1.06005	0.281932	-1.07599	0.271533	0.0344056	0.00535277
I9_CABG	C3_LUNG_NONSMALL		1	177665	2166	155	0.00400361	0.260738	0.178625	1.29789	0.914511	1.84198	0.144373	1.4597	0.0438115	-0.0810065	0.00256281	0.922188	0.917567	0.926832	2.81946e-219	-31.6085	1952.43	-0.432033	0.0694717	0.649188	0.566545	0.743885	5.00848e-10	-6.21884	0.442458	0.0548998	0.47431	1.05643	0.416967	2.6766	0.907853	0.115747	0.00472602	1.48928	0.0670022	4.43389	3.88823	5.05613	1.87013e-109	22.2273	0.362626	-0.0365579	0.00797339
C3_BRONCHUS_LUNG	I9_CABG		1	176818	4361	14	1.91992e-08	-0.316918	0.348877	0.728391	0.367616	1.44323	0.363671	-0.908392	0.00987579	-0.0735061	0.00196863	0.929131	0.925552	0.932723	3.85855e-305	-37.3388	1950.42	-1.53173	0.0573658	0.216161	0.193173	0.241884	4.56338e-157	-26.7012	0.380371	-12.0791	0.597392	5.67681e-06	1.76033e-06	1.83069e-05	6.56228e-91	-20.2197	0.00234168	-0.0989796	0.0646087	0.905761	0.798027	1.02804	0.125526	-1.53199	0.270108	0.0237466	0.00540273
I9_CABG	C3_BRONCHUS_LUNG		1	175489	2746	203	0.00462299	0.128797	0.167302	1.13746	0.819456	1.57887	0.441391	0.769847	0.0446407	-0.092832	0.00277913	0.911347	0.906396	0.916324	1.23021e-244	-33.4032	1950.61	-0.500645	0.0733013	0.60614	0.525022	0.699791	8.49423e-12	-6.82995	0.407257	0.639323	0.437543	1.8952	0.803916	4.46785	0.14397	1.46117	0.00393889	1.71815	0.0671724	5.57419	4.88656	6.35858	2.66996e-144	25.5782	0.408689	-0.0201834	0.00862157
C3_RESPIRATORY_INTRATHORACIC	I9_CABG		1	176561	4361	21	0.00161244	-0.366342	0.31419	0.693265	0.374503	1.28335	0.243619	-1.16599	0.012711	-0.0742863	0.00197657	0.928406	0.924816	0.93201	0	-37.5834	1950.59	-1.33752	0.057056	0.262496	0.234723	0.293556	1.58753e-121	-23.4422	0.372178	-0.793401	1.12285	0.452304	0.0500772	4.08527	0.479818	-0.706595	0.00284726	-0.0817848	0.064095	0.92147	0.812686	1.04482	0.201957	-1.276	0.273744	0.0306311	0.00545787
I9_CABG	C3_RESPIRATORY_INTRATHORACIC		1	179988	3147	219	0.00208014	0.10673	0.169315	1.11263	0.798415	1.55051	0.528457	0.630363	0.046342	-0.0856959	0.0025452	0.917873	0.913306	0.922464	1.61132e-248	-33.6696	1950.38	-0.78889	0.0678605	0.454349	0.397764	0.518983	3.06974e-31	-11.6252	0.40294	-0.334615	0.398532	0.715614	0.327673	1.56285	0.401122	-0.839619	0.00594704	1.59255	0.0630663	4.91625	4.34461	5.5631	1.07876e-140	25.2519	0.40855	-0.0330709	0.00792922
I9_CABG	C3_PANCREAS		1	181887	676	32	0.00176143	-0.30607	0.231686	0.736335	0.467585	1.15955	0.186483	-1.32106	0.0395004	-0.0891499	0.00365045	0.914708	0.908187	0.921277	1.00785e-131	-24.4216	1955.13	-0.380498	0.0959151	0.683521	0.566379	0.824891	7.27744e-05	-3.96703	0.495238	0.733613	0.555246	2.08259	0.701405	6.18357	0.186421	1.32124	0.00749415	0.756527	0.0941592	2.13086	1.77176	2.56275	9.39167e-16	8.03456	0.276034	-0.0337025	0.0107111
I9_CABG	C3_BILIARY_TRACT		1	179093	121	10	0.000399687	0.609377	0.381375	1.83929	0.870997	3.88402	0.110078	1.59784	0.0312935	-0.0880905	0.00767744	0.915678	0.902002	0.929561	1.78346e-30	-11.4739	1956.54	-0.20807	0.202145	0.81215	0.546471	1.20699	0.303332	-1.02931	0.520515	-0.0286091	1.13057	0.971796	0.105978	8.91119	0.979812	-0.025305	0.00452017	0.524088	0.196881	1.68892	1.14821	2.48426	0.00776902	2.66195	0.263908	0.00260098	0.022931
I9_CABG	C3_LIVER_INTRAHEPATIC_BILE_DUCTS		1	181651	355	29	0.000504857	0.421321	0.245226	1.52397	0.942403	2.46444	0.0857802	1.71809	0.0366716	-0.0948334	0.00531419	0.909524	0.9001	0.919047	3.14291e-71	-17.8453	1955.68	-1.27992	0.157569	0.278059	0.204179	0.378671	4.55028e-16	-8.12294	0.488078	0.534637	0.712981	1.70683	0.421977	6.90385	0.453338	0.749862	0.00526229	0.754726	0.126381	2.12703	1.66033	2.72491	2.34635e-09	5.97181	0.267884	0.0706578	0.013669
C3_RECTUM	I9_CABG		1	173335	4361	21	0.00196124	0.66307	0.403776	1.94074	0.879562	4.28222	0.100554	1.64217	0.0046344	-0.0783243	0.0021687	0.924664	0.920742	0.928603	1.28271e-285	-36.1158	1950.71	-1.40388	0.058053	0.245642	0.219223	0.275244	3.38263e-129	-24.1827	0.378682	-1.56637	1.1812	0.208802	0.0206194	2.11443	0.184813	-1.32608	0.00092688	-0.190666	0.0652316	0.826409	0.727225	0.93912	0.00346783	-2.9229	0.273223	0.0306381	0.00528571
I9_CABG	C3_RECTUM		1	178695	950	41	0.00303753	-0.0165514	0.209861	0.983585	0.65189	1.48405	0.937137	-0.0788683	0.0345405	-0.0686419	0.00265434	0.933661	0.928816	0.938531	1.86433e-147	-25.8603	1954.93	-0.711675	0.0823599	0.490821	0.417655	0.576806	5.57053e-18	-8.64104	0.491479	0.337649	0.532855	1.40165	0.493246	3.98304	0.526303	0.63366	0.00623859	0.153246	0.0870075	1.16561	0.98286	1.38234	0.0781878	1.7613	0.256999	-0.00955927	0.00906113
C3_COLON	I9_CABG		1	172620	4361	25	0.0062754	-0.129552	0.410946	0.878489	0.392584	1.9658	0.75257	-0.315253	0.00712295	-0.0760735	0.00206727	0.926748	0.923001	0.930511	1.91691e-296	-36.799	1950.36	-1.40388	0.0570884	0.245641	0.219638	0.274724	1.56127e-133	-24.5914	0.371839	0.418074	0.675469	1.51903	0.404201	5.70871	0.535956	0.61894	0.00268401	-0.0458164	0.0640352	0.955217	0.842547	1.08295	0.474307	-0.715488	0.269433	0.0334342	0.00568988
I9_CABG	C3_COLON		1	175903	1553	83	0.00709367	0.40084	0.166921	1.49308	1.07646	2.07095	0.0163336	2.40137	0.0362563	-0.0701664	0.00241034	0.932239	0.927845	0.936653	2.63517e-186	-29.1106	1953.56	-0.24049	0.0674287	0.786242	0.688906	0.897331	0.000361655	-3.56659	0.488617	0.102162	0.466006	1.10756	0.44432	2.76084	0.826472	0.219228	0.00519955	0.189605	0.0747434	1.20877	1.04405	1.39948	0.0111887	2.53675	0.254637	0.0113748	0.00706293
C3_COLORECTAL	I9_CABG		1	175446	4361	49	0.00266976	-0.0569293	0.275277	0.944661	0.550752	1.6203	0.83616	-0.206808	0.0143702	-0.0753067	0.00200897	0.927459	0.923814	0.931118	1.60676e-307	-37.4852	1950.46	-1.51425	0.0580089	0.219974	0.196333	0.246461	3.31053e-150	-26.1037	0.380147	-0.502995	0.581775	0.604717	0.193346	1.89134	0.387266	-0.864587	0.00489197	-0.177512	0.0651567	0.837351	0.736962	0.951415	0.00644213	-2.72439	0.274256	0.0277495	0.00588748
I9_CABG	C3_COLORECTAL		1	181299	2557	127	0.0108682	0.345965	0.1511	1.41335	1.05107	1.90051	0.0220421	2.28964	0.0362607	-0.0681988	0.0020247	0.934075	0.930375	0.937789	1.00936e-248	-33.6835	1952.25	-0.380121	0.0578575	0.683779	0.610473	0.765888	5.0335e-11	-6.56994	0.46657	0.13506	0.436629	1.14461	0.486396	2.69353	0.757074	0.309325	0.00457776	0.165136	0.064082	1.17955	1.04033	1.33741	0.00996773	2.57695	0.259246	-6.33159e-05	0.00598375
I9_CABG	C3_STOMACH		1	175863	570	39	0.00205689	0.298173	0.22093	1.34739	0.873846	2.07757	0.177137	1.34962	0.0372671	-0.0766512	0.00356847	0.926213	0.919757	0.932714	2.38736e-102	-21.4801	1955.35	-0.752845	0.104247	0.471024	0.383979	0.577803	5.13165e-13	-7.22177	0.498692	0.360259	0.572591	1.4337	0.466723	4.4041	0.529236	0.629173	0.00555737	0.404076	0.101022	1.49792	1.22884	1.82591	6.33723e-05	3.99989	0.271167	-0.0410169	0.0133589
I9_CABG	C3_OESOPHAGUS		1	178676	272	13	1.00144e-09	-0.0674243	0.315096	0.934799	0.504084	1.73354	0.830562	-0.21398	0.0348107	-0.0692785	0.0044144	0.933067	0.925029	0.941175	1.66874e-55	-15.6938	1956.64	-1.29006	0.163009	0.275255	0.199977	0.378871	2.49182e-15	-7.91403	0.499745	-12.8442	0.457519	2.64145e-06	1.07744e-06	6.47576e-06	2.06036e-173	-28.0736	0.00543386	0.565687	0.137213	1.76066	1.34548	2.30395	3.74441e-05	4.12271	0.264221	-0.0806908	0.0209143
C3_DIGESTIVE_ORGANS	I9_CABG		1	175852	4361	64	0.00345896	-0.124892	0.240142	0.882592	0.551249	1.4131	0.60301	-0.520077	0.0213393	-0.0718795	0.0019309	0.930643	0.927128	0.934172	2.59209e-303	-37.226	1950.42	-1.42209	0.0574241	0.241209	0.215533	0.269944	2.15329e-135	-24.7647	0.375165	-0.239953	0.515207	0.786665	0.286574	2.15945	0.641401	-0.465741	0.00680825	-0.0558576	0.0643463	0.945674	0.833621	1.07279	0.385351	-0.868078	0.271314	0.0367273	0.00556611
I9_CABG	C3_DIGESTIVE_ORGANS		1	181921	4804	256	0.0167369	-0.0133687	0.135723	0.98672	0.756248	1.28743	0.921535	-0.0985001	0.0425172	-0.0752108	0.00191437	0.927548	0.924074	0.931035	0	-39.2875	1949.74	-0.525536	0.0513815	0.591239	0.534596	0.653882	1.48381e-24	-10.2281	0.426489	0.439984	0.359998	1.55268	0.766736	3.14427	0.221638	1.22218	0.00639639	0.241239	0.056486	1.27283	1.13943	1.42184	1.94788e-05	4.27078	0.302041	-0.0131806	0.00550953
C3_LIP_ORAL_PHARYNX	I9_CABG		1	172242	4361	15	0.0115538	-0.408398	0.440412	0.664714	0.280381	1.57587	0.353766	-0.927309	0.00412967	-0.0739644	0.00197559	0.928705	0.925116	0.932308	9.0181e-307	-37.4392	1950.47	-1.49345	0.0582622	0.224598	0.20036	0.251767	6.51126e-145	-25.6332	0.374251	1.30563	0.946619	3.69	0.577095	23.5941	0.167817	1.37925	0.000929176	-0.165671	0.0648479	0.847325	0.746191	0.962165	0.0106258	-2.55477	0.27483	0.0322482	0.00553246
I9_CABG	C3_LIP_ORAL_PHARYNX		1	181285	733	20	0.00925865	-0.618768	0.296531	0.538607	0.301203	0.96313	0.0369164	-2.08669	0.0332867	-0.0489476	0.00263902	0.952231	0.947318	0.957169	8.52327e-77	-18.5476	1955.84	-0.505011	0.0894318	0.603499	0.506467	0.719122	1.63383e-08	-5.64688	0.490745	1.9262	0.580183	6.86335	2.20128	21.3992	0.000900239	3.31998	0.00513299	0.560973	0.0891948	1.75238	1.47131	2.08714	3.18901e-10	6.2893	0.268471	-0.0752137	0.0115318
MYELOPROF_NONCML	I9_CABG		1	175076	4361	15	0.00178842	0.32193	0.494401	1.37979	0.523564	3.63626	0.514948	0.651152	0.0035868	-0.0750305	0.00198427	0.927715	0.924114	0.93133	0	-37.8127	1950.62	-1.51722	0.0576399	0.219321	0.195892	0.245553	1.06385e-152	-26.3224	0.382558	-1.22367	1.18978	0.294149	0.028563	3.02921	0.303723	-1.02848	0.00112728	-0.0774935	0.0648814	0.925433	0.814924	1.05093	0.232327	-1.19439	0.26737	0.0347174	0.00548422
I9_CABG	MYELOPROF_NONCML		1	179690	594	16	0.00317472	-0.402868	0.303048	0.668401	0.369043	1.21059	0.18372	-1.32939	0.0338412	-0.0505342	0.00277217	0.950721	0.94557	0.955901	3.03307e-74	-18.2291	1956.06	-0.00120758	0.0924046	0.998793	0.833334	1.1971	0.989573	-0.0130684	0.513232	0.612964	0.692812	1.84589	0.474759	7.17695	0.376292	0.884748	0.00577386	0.0933382	0.104045	1.09783	0.895305	1.34617	0.36967	0.897091	0.261107	0.00946124	0.00873701
MYELOPROF	I9_CABG		1	173566	4361	17	0.000996322	0.715539	0.456358	2.04529	0.836171	5.00282	0.116897	1.56793	0.00452396	-0.0762416	0.00206805	0.926592	0.922844	0.930356	1.59436e-297	-36.8664	1950.59	-1.4942	0.0582383	0.224427	0.200217	0.251564	3.55766e-145	-25.6567	0.384022	-2.27661	1.14194	0.102632	0.0109456	0.962326	0.0461926	-1.99363	0.00195353	-0.213155	0.06483	0.808031	0.711612	0.917513	0.00100935	-3.28791	0.277606	0.0296167	0.00561208
I9_CABG	MYELOPROF		1	180994	670	21	0.00264616	-0.0654254	0.272833	0.936669	0.548714	1.59892	0.810485	-0.2398	0.0325882	-0.0493715	0.00270332	0.951827	0.946798	0.956884	1.62112e-74	-18.2633	1955.9	-0.0844635	0.0876266	0.919005	0.773978	1.09121	0.335095	-0.963902	0.514798	0.0166755	0.614558	1.01682	0.304873	3.39129	0.978353	0.0271341	0.00551008	0.0658158	0.0998308	1.06803	0.878225	1.29886	0.50972	0.659273	0.251417	0.00951385	0.00847178
PAIN	I9_CABG		1	242586	4361	1135	0.00502769	-0.100141	0.0716091	0.90471	0.786239	1.04103	0.161982	-1.39844	0.259222	-0.0752163	0.00201078	0.927543	0.923894	0.931206	3.04902e-306	-37.4066	1951.02	-1.52495	0.0673816	0.217633	0.190708	0.248359	2.12303e-113	-22.6315	0.403928	0.233423	0.118029	1.26292	1.00209	1.59163	0.0479653	1.97768	0.125375	-0.120417	0.0631527	0.886551	0.783334	1.00337	0.0565516	-1.90676	0.265306	0.0406108	0.0053186
I9_CABG	PAIN		1	164592	58625	1345	0.485221	0.431169	0.103494	1.53906	1.25649	1.88517	3.09825e-05	4.16612	0.0229408	-0.00427734	0.000812116	0.995732	0.994148	0.997318	1.3874e-07	-5.26691	1957.81	0.380136	0.0294878	1.46248	1.38035	1.5495	5.0378e-38	12.8913	0.579308	-0.185706	0.249611	0.830517	0.509185	1.35463	0.456887	-0.743983	0.00378406	0.175878	0.0335629	1.19229	1.11638	1.27336	1.60362e-07	5.24025	0.256937	0.0197432	0.00271447
I9_CABG	FALLS		1	179747	1100	95	0.00303415	0.297711	0.179123	1.34677	0.94803	1.91323	0.0965021	1.66205	0.0420526	-0.115227	0.00483112	0.891164	0.882765	0.899642	9.88034e-126	-23.851	1953.88	-0.317182	0.0872085	0.728198	0.613785	0.863939	0.000275775	-3.63705	0.487575	0.793472	0.362867	2.21106	1.08573	4.50277	0.0287665	2.18667	0.00911631	0.87242	0.0867352	2.39269	2.01863	2.83608	8.43302e-24	10.0584	0.284223	0.00639134	0.00895844
I9_CABG	OSTPOPATFRCTURE_POSTEMENO		1	181378	563	14	0.000931523	-0.645569	0.298238	0.524364	0.292259	0.940802	0.0304175	-2.16461	0.0342072	-0.0921743	0.00401396	0.911946	0.9048	0.919149	1.08273e-116	-22.9634	1955.58	nan	nan	nan	nan	nan	nan	nan	nan	nan	nan	nan	nan	nan	nan	nan	nan	-0.352798	0.124152	0.702719	0.550936	0.896318	0.00448785	-2.84167	0.24984	-0.0718372	0.0136799
I9_CABG	OSTEOPOROSIS_FRACTURE_FG		0.1	180924	686	17	0.00747838	0.00912359	0.610505	1.00917	0.304993	3.33914	0.988077	0.0149443	0.033281	-0.0858327	0.00388531	0.917748	0.910785	0.924763	3.80884e-108	-22.0916	1955.84	2.80631	0.17377	16.5487	11.7719	23.2638	1.14456e-58	16.1495	0.56248	0.630021	0.731181	1.87765	0.447941	7.87062	0.388881	0.861648	0.00784929	0.295691	0.123087	1.34405	1.05595	1.71077	0.0162927	2.40229	0.243171	-0.0504223	0.0115672
SPONDYLOPATHY_FG	I9_CABG		1	174574	4361	24	0.00505234	-0.124925	0.380009	0.882563	0.419059	1.85873	0.742351	-0.328742	0.00871616	-0.0753988	0.00207693	0.927374	0.923606	0.931156	1.45312e-288	-36.303	1950.82	-1.45879	0.0578108	0.232519	0.20761	0.260416	1.70707e-140	-25.2338	0.380742	0.178261	0.604399	1.19514	0.365547	3.90744	0.768041	0.294939	0.00471698	-0.139983	0.0648622	0.869373	0.765586	0.987229	0.0309147	-2.15817	0.274405	0.0277231	0.00539198
I9_CABG	SPONDYLOPATHY_FG		1	179014	1387	16	0.00725245	-0.13513	0.299564	0.873603	0.485646	1.57148	0.651927	-0.451087	0.0259275	0.0117556	0.00154611	1.01183	1.00876	1.0149	2.88568e-14	7.60335	1958.65	0.182674	0.0633668	1.20042	1.06022	1.35917	0.00394155	2.8828	0.526715	0.00910493	0.685971	1.00915	0.263053	3.87137	0.98941	0.0132731	0.00444062	0.137307	0.07068	1.14718	0.998775	1.31764	0.0520576	1.94266	0.254405	0.015839	0.00515633
OTHER_SYSTCON_FG	I9_CABG		1	177514	4361	42	0.00564535	-0.132143	0.317625	0.876216	0.470157	1.63297	0.677386	-0.416033	0.0171139	-0.0729372	0.00196192	0.929659	0.926091	0.933241	1.63731e-302	-37.1765	1950.37	-1.50097	0.0575502	0.222913	0.199135	0.249531	5.97252e-150	-26.0811	0.385823	0.308127	0.426216	1.36087	0.590222	3.13776	0.469719	0.722937	0.011038	-0.153177	0.0640118	0.857978	0.756812	0.972666	0.0167134	-2.39295	0.267949	0.0299924	0.00535235
I9_CABG	OTHER_SYSTCON_FG		1	177707	3315	93	0.028686	0.403638	0.158004	1.49726	1.0985	2.04077	0.0106309	2.5546	0.0303883	-0.0302938	0.00147733	0.97016	0.967355	0.972974	1.91433e-93	-20.5057	1954.85	0.976929	0.0509177	2.65629	2.40399	2.93506	4.80463e-82	19.1864	0.585031	-0.286947	0.377886	0.750551	0.357863	1.57414	0.447645	-0.759348	0.00506472	-0.0458245	0.0574541	0.95521	0.853479	1.06907	0.425112	-0.797584	0.236353	0.0135914	0.00437876
I9_CABG	GIANT_CELL_TEMP_ARTERITIS		1	180608	401	15	0.00293335	0.127356	0.320894	1.13582	0.605563	2.1304	0.691457	0.396879	0.0345508	-0.0704201	0.00365709	0.932002	0.925346	0.938707	1.26285e-82	-19.2558	1956.24	0.50083	0.1185	1.65009	1.30809	2.0815	2.37458e-05	4.2264	0.513327	0.396947	0.733823	1.48728	0.352979	6.26664	0.588556	0.54093	0.00427772	0.161623	0.129095	1.17542	0.912649	1.51384	0.210582	1.25197	0.262257	-0.00849118	0.012903
NECROVASC_FG	I9_CABG		1	173108	4361	13	0.00651966	0.556359	0.518843	1.74431	0.630922	4.82249	0.283583	1.07231	0.00340206	-0.0757571	0.00196722	0.927041	0.923474	0.930623	0	-38.5098	1950.75	-1.44548	0.0579633	0.235633	0.210328	0.263983	2.89651e-137	-24.9378	0.375773	-0.23394	0.868409	0.791409	0.144277	4.34116	0.78763	-0.269389	0.0014433	-0.0896286	0.0649027	0.914271	0.80506	1.0383	0.167289	-1.38097	0.268351	0.0298189	0.00555525
I9_CABG	NECROVASC_FG		1	182071	681	21	0.00493331	0.168278	0.27485	1.18327	0.690438	2.02787	0.540371	0.612252	0.0320012	-0.0452492	0.00280248	0.955759	0.950524	0.961024	1.20872e-58	-16.1462	1955.95	0.298047	0.0886759	1.34722	1.13229	1.60296	0.000776387	3.36108	0.509835	0.104563	0.629512	1.11023	0.323266	3.81297	0.868076	0.166102	0.00483921	0.00323287	0.101442	1.00324	0.822346	1.22392	0.974577	0.031869	0.257415	-0.00508635	0.00874912
SCND_OTH_KNEEARTHROSIS	I9_CABG		1	174807	4361	19	0.0328616	0.0964138	0.51237	1.10121	0.403398	3.00615	0.850742	0.188172	0.00286885	-0.0737157	0.00198147	0.928936	0.925335	0.93255	6.20734e-303	-37.2025	1950.61	-1.43829	0.0568343	0.237332	0.212314	0.265298	2.68672e-141	-25.3068	0.381762	1.82673	0.910725	6.21353	1.04259	37.0308	0.044878	2.0058	0.000614754	-0.101874	0.0637603	0.903143	0.797045	1.02336	0.110095	-1.59776	0.272131	0.0273548	0.00556432
PRIM_KNEEARTHROSIS	I9_CABG		1	180845	4361	128	0.0044729	-0.0360108	0.184117	0.96463	0.672415	1.38383	0.844933	-0.195587	0.0346815	-0.0736878	0.00191923	0.928962	0.925474	0.932463	0	-38.3944	1950.24	-1.43727	0.0577466	0.237574	0.212151	0.266044	9.70073e-137	-24.8894	0.384378	-0.0596322	0.271698	0.942111	0.553131	1.60463	0.826276	-0.21948	0.0182848	-0.14345	0.0634578	0.866364	0.76504	0.981108	0.0237864	-2.26056	0.26821	0.023199	0.00519882
I9_CABG	PRIM_KNEEARTHROSIS		1	179426	7321	181	0.0157001	-0.369245	0.14922	0.691256	0.515965	0.9261	0.0133423	-2.4745	0.0270858	-0.061329	0.00180585	0.940514	0.937191	0.943849	8.29119e-253	-33.9614	1951.09	0.352492	0.0485938	1.42261	1.29337	1.56477	4.05099e-13	7.25385	0.553434	-0.134029	0.379977	0.874565	0.415288	1.84177	0.724292	-0.352729	0.00426853	-0.203916	0.0576206	0.815531	0.728439	0.913037	0.000401741	-3.53894	0.220256	0.0973526	0.00615824
KNEE_ARTHROSIS	I9_CABG		1	192818	4361	416	0.00481742	0.0349416	0.109078	1.03556	0.836231	1.2824	0.748713	0.320337	0.0948646	-0.0737092	0.00200975	0.928942	0.92529	0.932608	1.78152e-294	-36.6757	1950.04	-1.46212	0.06034	0.231745	0.205896	0.260839	1.03962e-129	-24.2314	0.386368	-0.0405205	0.174065	0.96029	0.682709	1.35073	0.815925	-0.23279	0.0429505	-0.216492	0.0631625	0.805339	0.711564	0.911473	0.000609089	-3.42753	0.273389	0.0322412	0.00517576
I9_CABG	KNEE_ARTHROSIS		1	176745	16971	368	0.0451558	-0.427604	0.118372	0.65207	0.517051	0.822345	0.000303408	-3.61237	0.0243892	-0.0452863	0.001225	0.955724	0.953432	0.958021	3.66936e-299	-36.9685	1950.87	0.29666	0.0390784	1.34536	1.24616	1.45245	3.16437e-14	7.59141	0.554831	-0.172649	0.301873	0.841433	0.46565	1.52047	0.567371	-0.571927	0.00379685	-0.245742	0.0437247	0.782124	0.717887	0.852108	1.90728e-08	-5.62021	0.220128	0.0766072	0.00392161
PRIM_COXARTHROSIS	I9_CABG		1	174708	4361	58	0.00275752	-0.125315	0.270523	0.882219	0.519161	1.49917	0.643197	-0.463233	0.0160499	-0.0748014	0.0019752	0.927928	0.924342	0.931527	0	-37.8704	1950.48	-1.51861	0.0588682	0.219016	0.195149	0.245802	9.64631e-147	-25.7967	0.379984	-0.470843	0.499378	0.624475	0.234658	1.66186	0.345753	-0.942859	0.00664486	-0.280261	0.0655028	0.755586	0.664549	0.859095	1.88058e-05	-4.27862	0.277039	0.0238128	0.00569596
I9_CABG	PRIM_COXARTHROSIS		1	177347	3776	140	0.0263395	0.0570562	0.147929	1.05872	0.792245	1.41481	0.699718	0.385701	0.0334473	-0.0600323	0.00160592	0.941734	0.938775	0.944703	7.68407e-306	-37.3819	1951.84	-0.00492518	0.0511569	0.995087	0.900151	1.10004	0.923301	-0.096276	0.504809	0.65161	0.397944	1.91863	0.879537	4.1853	0.101538	1.63744	0.00491558	-0.0434801	0.0586431	0.957452	0.853491	1.07408	0.458429	-0.741437	0.240329	0.0498386	0.00456731
COX_ARTHROSIS	I9_CABG		1	183050	4361	193	0.00380968	-0.129889	0.1566	0.878193	0.646085	1.19369	0.40686	-0.829432	0.0486895	-0.076369	0.00201775	0.926474	0.922818	0.930146	0	-37.8485	1950.37	-1.51928	0.058608	0.218869	0.195117	0.245512	3.6884e-148	-25.9228	0.383823	-0.00954773	0.260489	0.990498	0.594458	1.65039	0.970762	-0.0366532	0.019731	-0.0339029	0.0651411	0.966665	0.850799	1.09831	0.602748	-0.520452	0.267007	0.0355531	0.00532411
I9_CABG	COX_ARTHROSIS		1	177891	8823	312	0.0474601	0.0977563	0.130878	1.10269	0.853198	1.42515	0.455106	0.746929	0.0335659	-0.0552623	0.00138306	0.946237	0.943675	0.948806	0	-39.9564	1950.23	0.113733	0.0427573	1.12045	1.03038	1.2184	0.00781477	2.65997	0.514193	0.173882	0.284255	1.18992	0.681637	2.0772	0.540729	0.611712	0.00669936	-0.0787499	0.04915	0.924271	0.839387	1.01774	0.109103	-1.60224	0.229712	0.0447658	0.00409399
RHEU_ARTHRITIS_OTH	I9_CABG		1	174318	4361	72	0.00524493	0.19166	0.233852	1.21126	0.765911	1.91556	0.412456	0.81958	0.0211289	-0.0740763	0.0019919	0.928601	0.924983	0.932233	1.03411e-302	-37.1888	1950.24	-1.43668	0.0575045	0.237717	0.212379	0.266078	9.18606e-138	-24.9837	0.374502	-0.071459	0.399081	0.931034	0.425854	2.0355	0.857892	-0.179059	0.00959477	-0.0272707	0.0647123	0.973098	0.85718	1.10469	0.673453	-0.421414	0.267531	0.0323191	0.0056513
I9_CABG	RHEU_ARTHRITIS_OTH		1	178167	3754	105	0.022447	0.352594	0.147647	1.42275	1.06525	1.90024	0.016936	2.38809	0.029563	-0.0161429	0.00125634	0.983987	0.981567	0.986413	8.69939e-38	-12.8491	1956.42	0.217286	0.0447743	1.2427	1.13829	1.35668	1.21661e-06	4.85291	0.539417	-0.374718	0.389985	0.687483	0.32011	1.47647	0.336626	-0.960852	0.00396315	0.0457907	0.0505125	1.04686	0.948177	1.1558	0.364659	0.906523	0.253213	0.0209578	0.00383191
I9_CABG	CHONDRO_OTH		0.1	178162	111	11	0.00240432	1.18382	0.408016	3.26684	1.46831	7.26839	0.00371476	2.90142	0.0336134	-0.0771815	0.0081704	0.925722	0.911015	0.940666	3.50458e-21	-9.44647	1956.93	-0.0774853	0.210521	0.925441	0.612562	1.39813	0.712825	-0.368065	0.526261	0.699407	0.776467	2.01256	0.439346	9.21914	0.367718	0.900756	0.00665266	-0.403761	0.270414	0.667804	0.393068	1.13457	0.135406	-1.49312	0.252451	-0.00380179	0.0198549
I9_CABG	RHEUMA_CHRYSTAL		1	178102	170	14	0.00156062	0.989239	0.343979	2.68919	1.37031	5.27742	0.00402918	2.87587	0.0334199	-0.0740901	0.0067242	0.928588	0.91643	0.940907	3.11441e-28	-11.0184	1956.39	-0.0915688	0.167531	0.912499	0.657093	1.26718	0.58467	-0.546577	0.511169	0.141731	0.750378	1.15227	0.264739	5.01519	0.850188	0.188879	0.00571429	-0.0569401	0.195125	0.944651	0.644433	1.38473	0.770429	-0.291814	0.250736	0.0188712	0.0168934
GOUT_NOS	I9_CABG		1	176007	4361	50	0.00581514	0.263595	0.227478	1.3016	0.833384	2.03288	0.246548	1.15877	0.0116882	-0.0726718	0.00194199	0.929906	0.926373	0.933452	1.76397e-306	-37.4212	1950.46	-1.40582	0.0563995	0.245167	0.21951	0.273823	3.88559e-137	-24.926	0.37392	-0.0919251	0.871428	0.912173	0.165312	5.03329	0.915989	-0.105488	0.00121964	-0.0540679	0.0634742	0.947368	0.836543	1.07287	0.39432	-0.851809	0.271166	0.0264461	0.00542792
I9_CABG	GOUT_NOS		0.1	177396	2376	273	0.0153211	0.699621	0.145153	2.01299	1.51455	2.67546	1.43641e-06	4.81988	0.0567847	-0.0664973	0.00235677	0.935665	0.931353	0.939998	3.78012e-175	-28.2154	1952.9	-1.36191	0.0715484	0.25617	0.222651	0.294735	8.77244e-81	-19.0349	0.410152	1.18241	0.380019	3.26222	1.54894	6.87055	0.00186178	3.11144	0.00749754	0.159306	0.0732787	1.1727	1.0158	1.35382	0.0297067	2.17398	0.271018	0.0996868	0.00701473
I9_CABG	GOUT_KIDNEY		0.1	178183	108	15	0.00182839	1.1208	0.35526	3.0673	1.52881	6.15403	0.00160573	3.15486	0.0323653	-0.0623906	0.00827257	0.939516	0.924405	0.954874	4.63295e-14	-7.54187	1956.71	-1.64599	0.282059	0.192821	0.110933	0.335156	5.3587e-09	-5.83563	0.502449	1.79591	0.81082	6.02494	1.22961	29.5214	0.0267651	2.21493	0.00612316	0.148288	0.222273	1.15985	0.750236	1.7931	0.50468	0.667144	0.259272	0.0682739	0.018932
GOUT_IDIO	I9_CABG		1	172358	4361	35	0.0248075	0.942836	0.354362	2.56725	1.28183	5.14171	0.00779885	2.66066	0.00577201	-0.072774	0.00196139	0.929811	0.926243	0.933392	2.48814e-301	-37.1033	1950.24	-1.4493	0.056961	0.234735	0.209939	0.262461	8.29943e-143	-25.4437	0.377963	0.699236	0.940329	2.01221	0.318603	12.7086	0.457114	0.743607	0.000824572	-0.0929185	0.0637038	0.911268	0.804304	1.03246	0.144675	-1.4586	0.269944	0.0267891	0.00544939
I9_CABG	GOUT_IDIO		1	177817	949	91	0.00674209	0.777114	0.172023	2.17519	1.55263	3.04737	6.25748e-06	4.5175	0.0382456	-0.0595014	0.00296325	0.942234	0.936778	0.947723	1.10886e-89	-20.0798	1954.82	-1.57745	0.098984	0.206501	0.170085	0.250715	3.54229e-57	-15.9364	0.460616	1.24257	0.501346	3.4645	1.29684	9.25538	0.0131949	2.47847	0.0037942	-0.0127275	0.0927545	0.987353	0.823224	1.1842	0.890859	-0.137218	0.265442	0.0955426	0.00691826
GOUT	I9_CABG		1	172574	4361	129	0.00479628	0.182067	0.198764	1.19969	0.812605	1.77118	0.359669	0.915996	0.0238581	-0.0744557	0.00218252	0.928249	0.924286	0.932228	4.48046e-255	-34.1146	1950.48	-1.44785	0.0579787	0.235074	0.209823	0.263364	1.22689e-137	-24.9722	0.374286	-0.182218	0.530599	0.83342	0.294584	2.35786	0.731283	-0.343419	0.0033646	-0.042983	0.0658048	0.957928	0.842013	1.0898	0.513635	-0.653189	0.268964	0.0352456	0.00552853
I9_CABG	GOUT		0.1	178287	3247	331	0.0236922	0.784269	0.14286	2.1908	1.65576	2.89874	4.02495e-08	5.48975	0.0537978	-0.0661707	0.0021698	0.935971	0.931999	0.93996	2.91912e-204	-30.4963	1952.22	-1.27048	0.0643583	0.280697	0.247431	0.318435	9.63832e-87	-19.7407	0.402602	1.10152	0.344301	3.00875	1.53219	5.90828	0.00137757	3.19931	0.00683497	0.0645106	0.067357	1.06664	0.934719	1.21717	0.338193	0.957741	0.26932	0.0984442	0.00668083
GOUT_STRICT	I9_CABG		1	171629	4361	111	0.00801667	0.70313	0.221605	2.02007	1.30837	3.11888	0.00150925	3.1729	0.0167826	-0.0726642	0.00197908	0.929913	0.926313	0.933527	4.05058e-295	-36.716	1950.19	-1.45273	0.0580531	0.233932	0.208773	0.262123	3.34274e-138	-25.0241	0.373516	-0.196381	0.567862	0.821699	0.269984	2.50085	0.729474	-0.345825	0.00194433	-0.206579	0.0631624	0.813362	0.718653	0.920553	0.0010732	-3.2706	0.278142	0.0398279	0.00525621
I9_CABG	GOUT_STRICT		1	177169	1761	162	0.00423681	0.40894	0.143905	1.50522	1.13529	1.9957	0.00448688	2.84173	0.0480161	-0.0591067	0.00233962	0.942606	0.938294	0.946939	8.08127e-141	-25.2633	1953.77	-1.48108	0.0805795	0.227392	0.194171	0.266296	1.88634e-75	-18.3804	0.43228	0.518575	0.360902	1.67963	0.827958	3.40738	0.15075	1.43689	0.00766644	-0.147843	0.0791574	0.862566	0.738605	1.00733	0.061802	-1.86771	0.262273	0.111971	0.00648893
PSOR_ARTHR_OTH	I9_CABG		1	172676	4361	25	0.00671145	0.506326	0.359661	1.65918	0.819871	3.35772	0.159194	1.40779	0.00608373	-0.068986	0.00190434	0.93334	0.929863	0.93683	2.3964e-287	-36.2257	1950.52	-1.39258	0.0573814	0.248435	0.222008	0.278007	4.19294e-130	-24.2687	0.372242	-0.271407	0.691505	0.762306	0.196566	2.95631	0.694698	-0.392488	0.00206228	-0.155924	0.0631149	0.855624	0.756064	0.968295	0.0134933	-2.47048	0.277171	0.0340125	0.00527669
I9_CABG	PSOR_ARTHR_OTH		1	179070	1037	16	0.00432764	-0.523415	0.299595	0.592494	0.329354	1.06587	0.0806247	-1.74707	0.030508	-0.0105021	0.00165715	0.989553	0.986344	0.992772	2.33655e-10	-6.33741	1956.8	-0.0969968	0.0716127	0.907559	0.788709	1.04432	0.175588	-1.35446	0.508867	0.348206	0.68479	1.41652	0.3701	5.42162	0.611113	0.508486	0.00510971	0.00701515	0.0816875	1.00704	0.858051	1.1819	0.931563	0.0858779	0.264953	0.0499118	0.00563556
PSOR_ENTE_ARTHR	I9_CABG		1	175230	4361	32	0.00557521	0.323837	0.500462	1.38242	0.518368	3.68674	0.517583	0.647076	0.00755333	-0.074221	0.00197	0.928466	0.924888	0.932058	1.2412695652728e-310	-37.6757	1950.67	-1.48486	0.0573954	0.226533	0.202431	0.253506	1.42181e-147	-25.8707	0.380525	-0.164952	0.726792	0.847935	0.204035	3.52387	0.820456	-0.226959	0.00336838	-0.138697	0.0644679	0.870492	0.767164	0.987736	0.0314438	-2.15141	0.274778	0.0264215	0.00534707
I9_CABG	PSOR_ENTE_ARTHR		1	176836	1172	16	0.00483792	-0.402708	0.299899	0.668507	0.371387	1.20333	0.179333	-1.34281	0.0288992	-0.00747414	0.00160971	0.992554	0.989427	0.99569	3.43135e-06	-4.64315	1957.35	-0.0492666	0.0677827	0.951927	0.833501	1.08718	0.467329	-0.726831	0.524505	0.154272	0.687398	1.16681	0.303302	4.48874	0.822423	0.224429	0.0050648	0.0283561	0.0768913	1.02876	0.884838	1.1961	0.71229	0.368782	0.258454	0.0442138	0.0051408
RHEUMA_OTHER_WIDE	I9_CABG		1	175335	4361	49	0.0049605	0.327307	0.3116	1.38723	0.753197	2.55498	0.29353	1.05041	0.0124515	-0.0750102	0.00209707	0.927734	0.923929	0.931555	3.34461e-280	-35.7691	1950.54	-1.43642	0.0582957	0.237778	0.212104	0.266559	4.68835e-134	-24.6402	0.377628	-0.280795	0.461101	0.755183	0.305883	1.86444	0.542547	-0.608965	0.00622576	-0.0813153	0.0649918	0.921903	0.811639	1.04715	0.210875	-1.25116	0.265973	0.0310469	0.00554839
I9_CABG	RHEUMA_OTHER_WIDE		1	178779	2152	47	0.0161792	-0.245228	0.206336	0.782526	0.52223	1.17256	0.234643	-1.18848	0.0299123	-0.032247	0.00157967	0.968267	0.965274	0.97127	1.26238e-92	-20.4137	1955.42	0.658598	0.0567355	1.93208	1.72875	2.15933	3.74383e-31	11.6082	0.549897	0.306261	0.397231	1.35834	0.623559	2.95895	0.440713	0.770989	0.00580196	-0.00416458	0.0642941	0.995844	0.877937	1.12959	0.948354	-0.064774	0.24394	-0.00293949	0.00500057
RHEUMA_NOS	I9_CABG		1	172091	4361	50	0.00724271	0.216863	0.328066	1.24217	0.65302	2.36286	0.508591	0.661034	0.0102881	-0.0749689	0.00204506	0.927772	0.924061	0.931499	3.35003e-294	-36.6585	1950.75	-1.476	0.0589463	0.228549	0.203612	0.25654	2.25459e-138	-25.0398	0.380864	0.195205	0.476712	1.21556	0.477519	3.0943	0.682187	0.409481	0.00504115	-0.12746	0.0655487	0.880329	0.774192	1.00102	0.0518344	-1.94451	0.26965	0.030286	0.00569584
I9_CABG	RHEUMA_NOS		1	178480	995	25	0.0106994	-0.397378	0.274445	0.67208	0.392472	1.15089	0.147636	-1.44793	0.0335753	-0.0394553	0.0023566	0.961313	0.956883	0.965763	6.42788e-63	-16.7425	1955.7	0.655192	0.0755098	1.92551	1.66062	2.23265	4.06675e-18	8.67691	0.523593	0.898805	0.499146	2.45667	0.923559	6.53473	0.0717522	1.80069	0.00468845	-0.0114897	0.0854642	0.988576	0.836106	1.16885	0.893056	-0.134439	0.257108	0.009151	0.00669125
RHEUMA_SERONEG	I9_CABG		1	173158	4361	26	0.0029213	0.47083	0.384301	1.60132	0.753972	3.40097	0.220515	1.22516	0.00791367	-0.0757887	0.00202716	0.927012	0.923336	0.930703	6.4352e-306	-37.3867	1950.61	-1.47675	0.0589896	0.228379	0.203443	0.256371	2.60288e-138	-25.0341	0.376876	-0.944356	0.590602	0.38893	0.12222	1.23766	0.109827	-1.59897	0.00462487	-0.145983	0.0644788	0.864172	0.761579	0.980586	0.0235711	-2.26405	0.276156	0.0337633	0.00569014
I9_CABG	RHEUMA_SERONEG		1	181174	1304	24	0.00778095	-0.180768	0.267191	0.834629	0.494374	1.40907	0.498693	-0.676548	0.0300687	-0.0271056	0.00181567	0.973258	0.969801	0.976728	2.14378e-50	-14.9287	1956.1	0.75745	0.0689108	2.13283	1.86337	2.44126	4.18738e-28	10.9917	0.541094	-0.042573	0.507321	0.95832	0.354544	2.59031	0.933122	-0.0839172	0.00572738	-0.160559	0.0786575	0.851667	0.729988	0.99363	0.0412265	-2.04124	0.250286	0.00556607	0.00608381
RHEUMA_SEROPOS_WIDE	I9_CABG		1	175515	4361	73	0.00525874	0.419374	0.244371	1.52101	0.942148	2.45553	0.086137	1.71614	0.0185091	-0.0728092	0.00193155	0.929778	0.926265	0.933305	6.088721554337e-311	-37.6946	1950.55	-1.42228	0.0576989	0.241164	0.215377	0.27004	3.68329e-134	-24.65	0.381471	-0.385236	0.369688	0.68029	0.329617	1.40404	0.297386	-1.04206	0.00925455	-0.140453	0.0635851	0.868965	0.767145	0.984299	0.0271819	-2.2089	0.270619	0.0256307	0.00522261
I9_CABG	RHEUMA_SEROPOS_WIDE		1	179696	2936	71	0.0178364	-0.0826394	0.169701	0.920683	0.660174	1.28399	0.626278	-0.486972	0.0317572	-0.0312316	0.00137382	0.969251	0.966645	0.971865	2.09375e-114	-22.7334	1954.86	0.633243	0.0508854	1.88371	1.7049	2.08127	1.4982e-35	12.4445	0.555984	-0.0311831	0.353495	0.969298	0.484793	1.93802	0.929707	-0.0882137	0.00583771	0.0649053	0.0559974	1.06706	0.956141	1.19084	0.246425	1.15908	0.257093	0.0015664	0.00467444
RHEUMA_SEROPOS_OTH	I9_CABG		1	174072	4361	72	0.00464148	0.250174	0.283274	1.28425	0.737092	2.23757	0.377154	0.883152	0.0183711	-0.0757326	0.00205283	0.927064	0.923341	0.930802	6.249e-298	-36.8918	1950.69	-1.46123	0.0583228	0.23195	0.206894	0.26004	1.56961e-138	-25.0542	0.384874	-0.297676	0.388422	0.742542	0.346808	1.58984	0.443454	-0.766373	0.0103082	-0.112617	0.0650812	0.893493	0.786489	1.01505	0.0835584	-1.7304	0.26883	0.0245686	0.00571534
I9_CABG	RHEUMA_SEROPOS_OTH		1	177667	2900	70	0.0126599	0.0355744	0.174654	1.03621	0.735837	1.45921	0.838599	0.203685	0.0305461	-0.0324663	0.0013924	0.968055	0.965417	0.970701	2.99532e-120	-23.3168	1954.84	0.681107	0.0518747	1.97606	1.78503	2.18755	2.22097e-39	13.1298	0.557495	-0.502277	0.345893	0.605151	0.307209	1.19205	0.146469	-1.45212	0.00684043	0.181416	0.0570828	1.19891	1.07201	1.34084	0.00148233	3.17812	0.250973	-0.00576022	0.00467967
RHEUMA_SEROPOS_STRICT	I9_CABG		1	175824	4361	19	0.00529645	0.107303	0.536534	1.11327	0.388951	3.18646	0.841486	0.199993	0.00592078	-0.0720073	0.00192048	0.930524	0.927028	0.934033	1.13156e-307	-37.4945	1950.57	-1.41198	0.0565731	0.243661	0.218087	0.272233	1.72625e-137	-24.9585	0.377501	-0.0295102	0.725136	0.970921	0.234388	4.02191	0.967538	-0.0406961	0.0034708	-0.0506886	0.0634946	0.950575	0.839341	1.07655	0.424689	-0.798313	0.268579	0.0277151	0.00513062
I9_CABG	RHEUMA_SEROPOS_STRICT		1	182987	1536	35	0.0124271	0.0323998	0.228527	1.03293	0.660001	1.61658	0.887257	0.141776	0.0321561	-0.0254115	0.0015592	0.974909	0.971934	0.977893	1.02368e-59	-16.2978	1955.76	0.639274	0.0648096	1.8951	1.66904	2.15179	5.96923e-23	9.86389	0.54528	0.10554	0.4511	1.11131	0.459041	2.69041	0.815015	0.233961	0.00522193	0.174799	0.0695284	1.19101	1.03928	1.36489	0.0119348	2.51407	0.26728	-0.0123915	0.00586359
RHEUMA_SEROPOS	I9_CABG		1	173052	4361	73	0.00600157	0.362447	0.313833	1.43684	0.776727	2.65796	0.248131	1.1549	0.018139	-0.0767595	0.00208088	0.926113	0.922343	0.929897	7.21181e-298	-36.8879	1950.29	-1.40274	0.0577425	0.245921	0.219606	0.27539	2.32114e-130	-24.2931	0.375487	-0.124171	0.415176	0.883229	0.391443	1.99287	0.764879	-0.29908	0.00983808	-0.0706799	0.065073	0.93176	0.820187	1.05851	0.277407	-1.08616	0.268805	0.0320474	0.00558327
I9_CABG	RHEUMA_SEROPOS		1	177906	2938	71	0.0204045	0.0345745	0.175498	1.03518	0.733886	1.46017	0.843821	0.197008	0.0285848	-0.0314718	0.00137014	0.969018	0.96642	0.971624	9.34408e-117	-22.9698	1954.91	0.633535	0.050864	1.88426	1.70547	2.08179	1.3058e-35	12.4555	0.556115	-0.0138182	0.368699	0.986277	0.478802	2.03162	0.970104	-0.0374782	0.00538894	0.117882	0.0564644	1.12511	1.00724	1.25678	0.0368236	2.08771	0.259255	-0.00104997	0.00459276
REAC_ARTHRO_NOS	I9_CABG		1	173677	4361	16	0.0047186	0.382281	0.635427	1.46562	0.421829	5.09224	0.547431	0.601614	0.00370066	-0.0755295	0.00197202	0.927252	0.923675	0.930843	0	-38.3005	1950.7	-1.40057	0.057467	0.246455	0.220202	0.275839	3.40376e-131	-24.3718	0.377467	-0.380118	0.956128	0.683781	0.104965	4.4544	0.690954	-0.39756	0.00164474	-0.00671518	0.0645071	0.993307	0.875335	1.12718	0.91709	-0.1041	0.267784	0.0326926	0.00550622
I9_CABG	REAC_ARTHRO_NOS		1	179144	697	17	0.00905812	-0.225297	0.297494	0.798279	0.445577	1.43017	0.44886	-0.757317	0.0360474	-0.00187381	0.00214762	0.998128	0.993935	1.00234	0.382933	-0.872505	1957.46	-0.00786411	0.0838464	0.992167	0.841808	1.16938	0.925274	-0.0937919	0.515415	1.0139	0.627284	2.75632	0.806074	9.42507	0.106024	1.61633	0.00442688	-0.0130314	0.0949157	0.987053	0.819496	1.18887	0.890798	-0.137295	0.262451	0.0101913	0.00685278
RHEUMA_ARHTROPAT_REACTIVE	I9_CABG		1	174274	4361	18	0.00579251	0.957021	0.526508	2.60393	0.927805	7.30804	0.0691135	1.81768	0.00471746	-0.0743449	0.00199974	0.928351	0.92472	0.931997	1.58671e-302	-37.1773	1950.64	-1.44926	0.0576355	0.234745	0.20967	0.262819	1.59571e-139	-25.1452	0.380064	-0.748421	0.847061	0.473113	0.0899357	2.48884	0.376939	-0.883551	0.00215363	-0.123828	0.0649064	0.883532	0.777988	1.00339	0.056418	-1.90779	0.271049	0.0407137	0.00543146
I9_CABG	RHEUMA_ARHTROPAT_REACTIVE		1	179056	794	18	0.00654202	0.136648	0.290532	1.14642	0.648693	2.02606	0.638115	0.470336	0.0305582	0.00183137	0.00204406	1.00183	0.997827	1.00585	0.370282	0.895944	1957.02	-0.0733525	0.0789427	0.929273	0.796061	1.08478	0.352792	-0.929187	0.518241	0.236648	0.61284	1.267	0.381167	4.21148	0.699386	0.38615	0.00498909	-0.0105511	0.0893045	0.989504	0.830616	1.17879	0.90595	-0.118148	0.261927	0.011165	0.00652804
RHEUMA_ENDPOINTS	I9_CABG		1	208803	4361	841	0.00475796	-0.0406317	0.0822765	0.960183	0.817182	1.12821	0.621417	-0.493843	0.174466	-0.0748947	0.00196892	0.927841	0.924268	0.931429	0	-38.0384	1949.82	-1.46207	0.0623529	0.231756	0.205095	0.261883	1.3763e-121	-23.4483	0.388512	0.0326824	0.137993	1.03322	0.788373	1.35412	0.81278	0.236841	0.073667	-0.0463907	0.0629205	0.954669	0.843905	1.07997	0.460946	-0.737291	0.264532	0.0251344	0.00546265
I9_CABG	RHEUMA_ENDPOINTS		1	172846	32803	946	0.207486	0.0586152	0.115163	1.06037	0.846111	1.32888	0.61077	0.508975	0.0283898	-0.0410755	0.0010818	0.959757	0.957724	0.961794	0	-37.9696	1951.52	0.300671	0.0346938	1.35076	1.26197	1.44581	4.45909e-18	8.66642	0.543095	0.0942622	0.269588	1.09885	0.647828	1.86387	0.726599	0.349653	0.00468366	0.00873892	0.03871	1.00878	0.935071	1.08829	0.821393	0.225753	0.232508	0.0551175	0.00319283
K11_REIMB_202	I9_CABG		1	180102	4361	153	0.00516581	0.0203155	0.170311	1.02052	0.730889	1.42493	0.90505	0.119285	0.0407312	-0.0737519	0.0019995	0.928902	0.925269	0.93255	7.99437e-298	-36.8852	1950.44	-1.47458	0.0590489	0.228874	0.20386	0.256957	1.22385e-137	-24.9723	0.385953	0.101189	0.267785	1.10649	0.65464	1.8702	0.705525	0.377874	0.0205643	-0.10938	0.0640977	0.89639	0.790562	1.01638	0.0879225	-1.70646	0.265448	0.0393668	0.00528044
I9_CABG	K11_REIMB_202		1	178355	5649	92	0.0455838	-0.0287915	0.162191	0.971619	0.707027	1.33523	0.859103	-0.177516	0.0248481	-0.00898511	0.00108374	0.991055	0.988952	0.993163	1.12459e-16	-8.29083	1957.02	0.533748	0.0405121	1.70531	1.57514	1.84624	1.22163e-39	13.175	0.577494	0.10314	0.314669	1.10865	0.598331	2.05421	0.743084	0.327772	0.00554165	-0.00605463	0.0459676	0.993964	0.908327	1.08767	0.895209	-0.131715	0.247765	0.00702331	0.00357539
OPER_COLECTOMY	I9_CABG		1	175015	4361	33	0.0249461	0.147209	0.349128	1.1586	0.584452	2.29676	0.673281	0.421649	0.00950531	-0.0733014	0.00194847	0.929321	0.925778	0.932877	0	-37.62	1950.66	-1.46245	0.0578988	0.231668	0.206815	0.259508	9.07802e-141	-25.2587	0.379804	1.53509	0.551449	4.64173	1.57499	13.6799	0.00537371	2.78373	0.00347506	-0.0798016	0.0634171	0.9233	0.815382	1.0455	0.208261	-1.25836	0.274019	0.0346607	0.00519144
I9_CABG	OPER_COLECTOMY		1	178518	1830	82	0.0110493	0.270542	0.168537	1.31067	0.941962	1.82371	0.108441	1.60524	0.0345659	-0.0480742	0.00200943	0.953063	0.949317	0.956824	1.71358e-126	-23.9242	1954.54	-0.170999	0.0589523	0.842823	0.750853	0.946057	0.0037241	-2.90063	0.488344	0.141429	0.415807	1.15192	0.509894	2.60234	0.733758	0.340131	0.00535906	0.29038	0.0653223	1.33694	1.17627	1.51955	8.77499e-06	4.44535	0.255761	-0.000735075	0.00610737
THYROIDITIS	I9_CABG		1	175098	4361	10	0.00452705	2.04017	0.659939	7.6919	2.11	28.0404	0.00199181	3.09145	0.00286709	-0.0718639	0.00184598	0.930658	0.927296	0.934031	0	-38.9299	1950.6	-1.43325	0.057993	0.238533	0.212904	0.267247	7.53886e-135	-24.7141	0.371493	-2.11373	0.934412	0.120786	0.0193477	0.75406	0.0236914	-2.2621	0.00194553	-0.145875	0.0627532	0.864266	0.764241	0.977381	0.0200941	-2.32459	0.276367	0.0362663	0.00521187
THYROTOXICOSIS	I9_CABG		1	175237	4361	38	0.00380086	0.383768	0.390724	1.4678	0.68246	3.15689	0.326003	0.982196	0.0142741	-0.0733463	0.00200316	0.929279	0.925638	0.932935	1.63579e-293	-36.6153	1950.48	-1.45766	0.057409	0.232781	0.208008	0.260504	3.18946e-142	-25.3908	0.386317	-0.647877	0.496888	0.523155	0.197547	1.38545	0.192278	-1.30387	0.0103997	-0.191205	0.0656404	0.825963	0.72625	0.939366	0.00358064	-2.91292	0.269576	0.0298477	0.00604892
I9_CABG	THYROTOXICOSIS		1	181568	2554	53	0.0156586	0.51131	0.190174	1.66747	1.14863	2.42069	0.00717435	2.68864	0.0299721	-0.01886	0.00145189	0.981317	0.978528	0.984113	1.39564e-38	-12.9899	1956.47	1.23731	0.0583142	3.44633	3.07411	3.86363	6.51529e-100	21.218	0.585851	-0.754755	0.420061	0.470126	0.206372	1.07097	0.0723714	-1.79677	0.00448975	0.426264	0.0595692	1.53152	1.36275	1.7212	8.32042e-13	7.15577	0.258342	0.0101819	0.00441315
THYROID_DISORDER_IBD	I9_CABG		1	176629	4361	51	0.00676612	0.324324	0.345786	1.38309	0.702285	2.7239	0.348279	0.937932	0.0160113	-0.0760158	0.00203366	0.926802	0.923115	0.930503	8.62206e-306	-37.3788	1950.64	-1.46274	0.0579026	0.2316	0.206752	0.259433	8.32605e-141	-25.2622	0.384272	0.0451897	0.446952	1.04623	0.435684	2.51234	0.919466	0.101106	0.0110458	-0.101096	0.0652975	0.903847	0.795266	1.02725	0.121567	-1.54823	0.267835	0.0305148	0.00547116
I9_CABG	THYROID_DISORDER_IBD		1	178491	2977	61	0.0170478	0.632841	0.18073	1.88295	1.32129	2.68336	0.000462496	3.50159	0.0287182	-0.0154033	0.00140378	0.984715	0.982009	0.987428	5.16858e-28	-10.9727	1956.65	1.15863	0.0545163	3.18556	2.86273	3.54479	3.10005e-100	21.2529	0.608919	-0.958907	0.387309	0.383312	0.179419	0.81891	0.0132932	-2.47582	0.00560355	0.285027	0.0558081	1.3298	1.19201	1.48351	3.26842e-07	5.10727	0.257647	0.0117937	0.00425935
NEURODEGOTH	I9_CABG		1	178227	4361	20	0.00131806	-1.53357	0.296947	0.215763	0.120562	0.38614	2.41131e-07	-5.16446	0.0192425	-0.0723865	0.00195372	0.930171	0.926616	0.93374	1.75379e-300	-37.0506	1950.26	-1.45548	0.0569729	0.233289	0.20864	0.26085	5.95171e-144	-25.5468	0.384444	0.21773	0.608155	1.24325	0.377474	4.09478	0.720331	0.358017	0.00820336	-0.0850706	0.0637098	0.918447	0.810631	1.0406	0.181784	-1.33528	0.269698	0.0297734	0.00555753
I9_CABG	NEURODEGOTH		1	177993	5950	457	0.0229623	0.501578	0.133173	1.65133	1.27196	2.14384	0.000165633	3.76638	0.0538501	-0.108821	0.00263842	0.896891	0.892265	0.901541	0	-41.2447	1946.88	0.0347682	0.0583415	1.03538	0.923503	1.16081	0.551214	0.595942	0.458786	0.375674	0.321297	1.45597	0.77564	2.73304	0.242305	1.16925	0.00966757	0.504808	0.0622383	1.65667	1.46642	1.8716	5.02505e-16	8.11089	0.302493	-0.00966868	0.00547852
NAFLD	I9_CABG		1	174043	4361	17	0.01495	1.1139	0.44392	3.04622	1.27611	7.27166	0.0120992	2.50924	0.00461728	-0.0756184	0.00207561	0.92717	0.923406	0.93095	1.33004e-290	-36.4319	1950.76	-1.5209	0.058203	0.218515	0.194956	0.24492	1.62106e-150	-26.131	0.387236	0.0785936	0.744932	1.08176	0.251208	4.65834	0.915976	0.105504	0.00215473	-0.0951092	0.0662179	0.909274	0.798599	1.03529	0.150915	-1.43631	0.266981	0.0315607	0.00585413
I9_CABG	NAFLD		1	179069	883	11	0.0034866	-0.37761	0.37492	0.685498	0.328751	1.42937	0.31385	-1.00718	0.0311056	-0.00574974	0.00217589	0.994267	0.990035	0.998516	0.00823028	-2.64247	1956.99	-0.0606541	0.0810883	0.941149	0.80285	1.10327	0.45446	-0.748	0.521866	0.389905	0.737739	1.47684	0.347823	6.27061	0.597142	0.528514	0.00615953	0.224462	0.088851	1.25165	1.0516	1.48975	0.0115279	2.52628	0.253311	0.0944008	0.00618638
I9_CABG	CHIRHEP_NAS		1	180772	479	33	0.00340922	0.853577	0.234139	2.34803	1.48389	3.71541	0.000266774	3.6456	0.037073	-0.0443577	0.00322413	0.956612	0.950586	0.962676	4.55672e-43	-13.758	1955.88	-0.506565	0.10562	0.602562	0.489887	0.741151	1.61765e-06	-4.79612	0.493282	0.257897	0.569036	1.29421	0.424258	3.94799	0.650393	0.453217	0.0071232	0.723419	0.102801	2.06147	1.68528	2.52164	1.96264e-12	7.03711	0.260806	0.0601141	0.00881489
CIRRHOSIS_BROAD	I9_CABG		1	173289	4361	24	0.00192656	-0.213575	0.33791	0.807692	0.416496	1.56632	0.527356	-0.632048	0.00741351	-0.077492	0.00209254	0.925434	0.921647	0.929238	3.43509e-300	-37.0325	1950.72	-1.43236	0.0588637	0.238746	0.212731	0.267943	8.68478e-131	-24.3334	0.371705	-0.667886	1.15626	0.512791	0.0531753	4.94506	0.563517	-0.577625	0.000926689	-0.124453	0.0652956	0.88298	0.776909	1.00353	0.0566514	-1.90599	0.271932	0.0353319	0.00571689
I9_CABG	CIRRHOSIS_BROAD		1	179189	1681	70	0.00654442	0.0976299	0.174554	1.10255	0.783099	1.55233	0.57595	0.559311	0.034798	-0.0281951	0.00167713	0.972199	0.969008	0.9754	2.01071e-63	-16.8115	1955.4	-0.83522	0.0645859	0.433779	0.382201	0.492318	2.97292e-38	-12.9319	0.464656	0.489243	0.481873	1.63108	0.634303	4.19425	0.309965	1.01529	0.00532205	1.03228	0.0611831	2.80746	2.4902	3.16515	7.23199e-64	16.872	0.307314	0.0289845	0.00609522
ULCERNAS	I9_CABG		1	173471	4361	14	0.00486994	-0.554353	0.41389	0.574444	0.255233	1.29288	0.18045	-1.33937	0.00689371	-0.0732501	0.001998	0.929368	0.925736	0.933015	2.98474e-294	-36.6616	1950.63	-1.44711	0.0576516	0.235248	0.210113	0.263391	4.84824e-139	-25.101	0.379669	0.545866	0.718412	1.7261	0.422223	7.05653	0.44736	0.759823	0.00288095	-0.130088	0.0645457	0.878018	0.77368	0.996428	0.0438591	-2.01543	0.271633	0.0323208	0.00540323
I9_CABG	ULCERNAS		1	182559	1481	41	0.0109743	0.34715	0.198633	1.41503	0.958706	2.08855	0.0805167	1.7477	0.0329823	-0.000430075	0.00167981	0.99957	0.996284	1.00287	0.797931	-0.256026	1957.15	0.0294086	0.0616954	1.02985	0.912548	1.16222	0.633595	0.476673	0.511225	-0.0786837	0.498445	0.924332	0.347971	2.45535	0.874568	-0.157858	0.00526608	0.169809	0.0677585	1.18508	1.0377	1.35339	0.0122071	2.5061	0.267045	0.0076564	0.0057377
I9_CABG	ULCEROTH		1	179233	517	11	0.00261909	0.127278	0.339896	1.13573	0.583379	2.21107	0.70806	0.374463	0.0312347	0.00162973	0.00245652	1.00163	0.99682	1.00647	0.507055	0.663431	1957.39	-0.0958055	0.0942355	0.908641	0.755401	1.09297	0.309315	-1.01666	0.519766	-0.268359	1.07611	0.764633	0.0927794	6.30166	0.803067	-0.249379	0.00471775	0.0401714	0.108124	1.04099	0.842189	1.28672	0.710241	0.371532	0.250691	-0.00874744	0.00878984
MUCOPROCT	I9_CABG		1	175597	4361	17	0.00498053	-0.6945	0.403815	0.499324	0.226281	1.10184	0.0854603	-1.71985	0.00664078	-0.0761549	0.0020842	0.926673	0.922895	0.930466	2.65069e-292	-36.5392	1950.86	-1.48522	0.0580301	0.226452	0.202107	0.253731	1.78061e-144	-25.594	0.382918	0.79681	0.768637	2.21845	0.491782	10.0075	0.299898	1.03665	0.00306498	-0.119361	0.0660583	0.887488	0.779708	1.01016	0.0707779	-1.8069	0.270433	0.0412667	0.00578052
I9_CABG	MUCOPROCT		1	178330	1272	22	0.0118011	-0.0592003	0.253376	0.942518	0.573603	1.5487	0.81526	-0.233646	0.0292918	0.00716215	0.00168959	1.00719	1.00386	1.01053	2.24528e-05	4.23899	1957.85	-0.270391	0.0638135	0.763081	0.673367	0.864748	2.26317e-05	-4.23721	0.508744	0.610656	0.680472	1.84164	0.485261	6.98931	0.369505	0.897401	0.00349752	-0.0620079	0.0751746	0.939875	0.811111	1.08908	0.409456	-0.824851	0.250219	0.00381642	0.00613533
ULCERRECT	I9_CABG		1	172126	4361	20	0.00542858	0.0630604	0.447185	1.06509	0.443338	2.55881	0.887857	0.141016	0.00506617	-0.0745602	0.00199421	0.928152	0.924531	0.931787	6.03193e-306	-37.3884	1950.48	-1.47007	0.057606	0.22991	0.205363	0.257391	1.20236e-143	-25.5194	0.378929	0.0989956	0.737782	1.10406	0.260004	4.6882	0.89326	0.13418	0.00217122	-0.0772697	0.0650619	0.92564	0.814818	1.05154	0.234978	-1.18763	0.26737	0.0362796	0.00541213
I9_CABG	ULCERRECT		1	179596	752	16	0.00407758	-0.00624992	0.290131	0.99377	0.562758	1.75489	0.982814	-0.0215417	0.0308439	0.000417118	0.00194542	1.00042	0.99661	1.00424	0.830227	0.21441	1957.09	-0.195258	0.080178	0.822622	0.702994	0.962608	0.0148791	-2.43531	0.510412	-0.00764126	0.795928	0.992388	0.208532	4.72269	0.99234	-0.00960044	0.00469704	-0.0910655	0.0942946	0.912958	0.758902	1.09829	0.334167	-0.965755	0.253484	0.00901055	0.00764152
I9_CABG	ULCERPROCT		1	179641	575	13	0.002749	0.485576	0.313093	1.62511	0.879776	3.00188	0.120926	1.5509	0.0297523	0.00640647	0.00221751	1.00643	1.00206	1.01081	0.00386423	2.88904	1957.08	-0.0936265	0.090841	0.910623	0.762102	1.08809	0.302699	-1.03066	0.518334	-0.75539	1.07267	0.469827	0.057394	3.846	0.481297	-0.704218	0.00450306	-0.386784	0.11542	0.679238	0.541719	0.851667	0.000804952	-3.35109	0.252493	-0.00168613	0.00852965
I9_CABG	CHRONNAS		1	180705	644	18	0.00189083	0.522543	0.269558	1.68631	0.994226	2.86016	0.0525601	1.93852	0.032901	0.00664382	0.00231969	1.00667	1.0021	1.01125	0.00418198	2.8641	1957.41	0.0122811	0.0881789	1.01236	0.851676	1.20335	0.889233	0.139275	0.512338	-1.15765	1.05488	0.314224	0.0397473	2.48411	0.272456	-1.09742	0.00537804	0.309168	0.0943706	1.36229	1.13224	1.63908	0.00105247	3.27611	0.257355	-0.00280082	0.00899759
CHRONSMALL	I9_CABG		1	172317	4361	12	3.58961e-08	1.06383	0.587465	2.89744	0.916125	9.16378	0.0701594	1.81088	0.00392846	-0.0738348	0.00198673	0.928825	0.925215	0.932449	2.61008e-302	-37.1639	1950.55	-1.50527	0.0574408	0.221958	0.198325	0.248408	2.30044e-151	-26.2055	0.380337	-12.8769	0.69315	2.55655e-06	6.57104e-07	9.94663e-06	4.90576e-77	-18.5773	0.00165409	-0.129711	0.0659627	0.878349	0.771824	0.999576	0.0492489	-1.96643	0.266929	0.0206212	0.00569113
I9_CABG	CHRONSMALL		1	180504	658	11	0.00837367	-0.0891144	0.371641	0.914741	0.44152	1.89516	0.810496	-0.239786	0.0325949	0.00914381	0.00222333	1.00919	1.0048	1.01359	3.91105e-05	4.11267	1957.75	0.0280968	0.0863335	1.0285	0.868388	1.21812	0.744845	0.325444	0.517247	0.883999	0.725658	2.42056	0.583745	10.0371	0.223147	1.2182	0.00474684	0.31716	0.0919785	1.37322	1.14669	1.6445	0.000564348	3.44819	0.264873	-0.0181154	0.00846282
I9_CABG	ILD_INSUFFICIENCY		1	181460	343	31	0.00242127	0.758235	0.246916	2.1345	1.31558	3.46319	0.0021347	3.07082	0.037434	-0.072764	0.00441357	0.92982	0.921811	0.937899	4.59129e-61	-16.4865	1955.72	-0.347679	0.126384	0.706326	0.551347	0.904868	0.0059418	-2.75098	0.480871	0.490209	0.788421	1.63266	0.348159	7.65619	0.5341	0.62176	0.00395778	0.38632	0.129032	1.47156	1.14273	1.89501	0.00275351	2.99399	0.266491	0.0546677	0.0109085
PULM_PNEUMONIA_SEPSIS	I9_CABG		1	197178	4361	413	0.00554752	0.059047	0.0977138	1.06083	0.875927	1.28475	0.545654	0.604285	0.111531	-0.0742593	0.00196948	0.928431	0.924854	0.932022	4.099678591726e-311	-37.7051	1949.99	-1.49165	0.0592805	0.225002	0.20032	0.252724	1.03e-139	-25.1626	0.373767	0.15793	0.18502	1.17108	0.814884	1.68299	0.393337	0.853582	0.0367776	-0.146418	0.0635543	0.863797	0.762629	0.978386	0.0212327	-2.30382	0.280118	0.0424012	0.00541607
I9_CABG	PULM_PNEUMONIA_SEPSIS		1	175149	22708	1563	0.132699	0.836972	0.117992	2.30936	1.83255	2.91024	1.30771e-12	7.09349	0.0576691	-0.049964	0.00121073	0.951264	0.949009	0.953524	0	-41.2676	1947.89	-0.333872	0.036555	0.716146	0.66663	0.769339	6.63791e-20	-9.1334	0.397762	-0.124204	0.252613	0.8832	0.538308	1.44906	0.622949	-0.491675	0.0083319	0.715733	0.0411232	2.04569	1.88727	2.2174	7.61654e-68	17.4046	0.349768	0.0197874	0.00357201
PULM_INFECTIONS	I9_CABG		1	221423	4361	727	0.0052925	-0.0389613	0.0797965	0.961788	0.822536	1.12461	0.625367	-0.488258	0.193624	-0.0748401	0.00194624	0.927892	0.924359	0.931438	0	-38.4537	1951.06	-1.51871	0.0617614	0.218994	0.194026	0.247175	1.61593e-133	-24.59	0.374329	0.177005	0.150088	1.19364	0.889436	1.60188	0.238264	1.17934	0.0703859	-0.13202	0.0626204	0.876323	0.775106	0.990759	0.0350087	-2.10826	0.28448	0.0257889	0.00568157
I9_CABG	PULM_INFECTIONS		1	159589	35684	1789	0.462527	0.779457	0.0994955	2.18029	1.794	2.64976	4.72214e-15	7.8341	0.04566	-0.0172462	0.000899939	0.982902	0.98117	0.984637	7.43989e-82	-19.1637	1952.81	-0.186769	0.0318164	0.829636	0.779479	0.883019	4.35269e-09	-5.8702	0.485165	0.35895	0.252212	1.43182	0.873379	2.34735	0.154676	1.42321	0.00675643	0.441017	0.0347966	1.55429	1.45182	1.66399	8.22573e-37	12.6741	0.316783	0.0181227	0.0028917
SPONDYLOARTHRITIS	I9_CABG		1	173041	4361	62	0.0117338	-0.0236466	0.273899	0.976631	0.57093	1.67062	0.931202	-0.0863331	0.0127219	-0.0718811	0.00199891	0.930642	0.927003	0.934295	3.51223e-283	-35.9602	1950.32	-1.44631	0.0576732	0.235437	0.210273	0.263614	8.71719e-139	-25.0777	0.372114	0.855236	0.50693	2.35193	0.870796	6.35231	0.0915865	1.68709	0.00430902	-0.203573	0.0651201	0.815811	0.718055	0.926874	0.00177133	-3.12611	0.27393	0.0267342	0.00548212
I9_CABG	SPONDYLOARTHRITIS		1	178626	1677	35	0.0107515	0.242931	0.210334	1.27498	0.844235	1.9255	0.248101	1.15497	0.0309406	0.00628669	0.00147201	1.00631	1.00341	1.00921	1.94766e-05	4.27081	1957.9	0.0238477	0.0583085	1.02413	0.913532	1.14813	0.682545	0.408992	0.520627	-0.110687	0.539145	0.895219	0.311171	2.57549	0.837338	-0.2053	0.0049505	0.174379	0.0648319	1.19051	1.04845	1.35182	0.00715134	2.68971	0.259626	0.0160493	0.00478907
IPF	I9_CABG		1	171655	4361	15	0.00352845	-0.199792	0.395885	0.818901	0.376918	1.77916	0.61379	-0.504671	0.00548938	-0.0730107	0.00194986	0.929591	0.926045	0.93315	7.49589e-307	-37.4441	1950.37	-1.3869	0.0570459	0.249849	0.223419	0.279407	1.46554e-130	-24.3119	0.378664	-0.14668	0.894228	0.863571	0.149663	4.98288	0.869708	-0.164029	0.00196789	-0.073137	0.0634381	0.929473	0.8208	1.05254	0.248957	-1.15289	0.271466	0.0350524	0.00547573
I9_CABG	IPF		1	182628	1018	101	0.00371719	0.734102	0.164738	2.08361	1.50865	2.87769	8.34354e-06	4.45617	0.0449685	-0.0768165	0.00288448	0.92606	0.920839	0.93131	2.97553e-156	-26.6309	1954.45	-0.732927	0.0825237	0.4805	0.408741	0.564858	6.60151e-19	-8.88142	0.483521	-0.127175	0.436755	0.880579	0.374106	2.07273	0.770912	-0.291182	0.00717738	-0.237229	0.0896516	0.788811	0.661698	0.940342	0.00814211	-2.64612	0.267321	0.00291523	0.00791003
ILD	I9_CABG		1	174951	4361	30	0.00947874	-0.232162	0.3022	0.792818	0.438466	1.43354	0.442345	-0.76824	0.0080835	-0.0730863	0.00198351	0.929521	0.925914	0.933141	3.27793e-297	-36.8469	1950.45	-1.53203	0.0576101	0.216097	0.193023	0.241929	8.16527e-156	-26.5931	0.382994	0.92165	0.637112	2.51343	0.721019	8.7617	0.148007	1.44661	0.0022511	-0.185394	0.0639103	0.830777	0.732964	0.941642	0.0037215	-2.90085	0.273816	0.0225851	0.00554995
I9_CABG	ILD		1	183103	1801	154	0.0104167	0.797758	0.146045	2.22056	1.66781	2.9565	4.6968e-08	5.46242	0.0454367	-0.0635753	0.00217004	0.938403	0.934421	0.942403	1.13924e-188	-29.2968	1953.22	-0.438513	0.0630396	0.644995	0.570027	0.729821	3.49688e-12	-6.95615	0.473222	-0.0529852	0.412027	0.948394	0.422926	2.12673	0.897677	-0.128596	0.00628519	-0.0126353	0.071989	0.987444	0.8575	1.13708	0.860673	-0.175517	0.25311	0.00576735	0.00603088
ILD_ENDPOINTS	I9_CABG		1	173591	4361	30	0.0106001	0.00751883	0.318927	1.00755	0.539249	1.88253	0.981191	0.0235754	0.00832562	-0.0769487	0.00215053	0.925937	0.922043	0.929848	2.15791e-280	-35.7813	1950.77	-1.46674	0.0581838	0.230677	0.205815	0.258542	3.21592e-140	-25.2087	0.377634	0.806699	0.58953	2.2405	0.705548	7.11481	0.171194	1.36838	0.00267242	-0.166601	0.0663325	0.846537	0.743332	0.964072	0.0120183	-2.51161	0.273101	0.0336941	0.00565263
I9_CABG	ILD_ENDPOINTS		1	179548	1794	154	0.00857566	0.783531	0.146621	2.18919	1.64239	2.91803	9.09641e-08	5.34391	0.0452315	-0.0651698	0.00218074	0.936908	0.932912	0.940921	3.15579e-196	-29.8842	1953.51	-0.449683	0.064456	0.63783	0.562133	0.723721	3.02431e-12	-6.97659	0.47314	-0.228855	0.383841	0.795444	0.374867	1.68788	0.551026	-0.596223	0.00649954	-0.0110281	0.0737943	0.989033	0.855846	1.14295	0.881204	-0.149443	0.247513	0.0113386	0.00623822
CARDIAC_ARRHYTM	I9_CABG		1	198586	4361	804	0.00700628	0.382409	0.0860985	1.46581	1.2382	1.73527	8.93198e-06	4.44153	0.14287	-0.0708854	0.00193041	0.931569	0.928051	0.9351	3.45009e-295	-36.7204	1949.41	-1.44628	0.0597217	0.235444	0.209436	0.264682	1.47217e-129	-24.217	0.371195	0.0166863	0.149709	1.01683	0.758249	1.36358	0.911253	0.111458	0.0464992	-0.104472	0.0609979	0.9008	0.799293	1.0152	0.0867662	-1.71271	0.269589	0.0305386	0.00534064
I9_CABG	CARDIAC_ARRHYTM		1	175001	26338	1974	0.257414	0.97004	0.114048	2.63805	2.10961	3.29885	1.80809e-17	8.5055	0.0627823	-0.0584462	0.00125413	0.943229	0.940913	0.94555	0	-46.6029	1947.14	-0.172284	0.0369824	0.84174	0.782885	0.905019	3.18448e-06	-4.65855	0.432504	0.119049	0.255762	1.12643	0.682329	1.85956	0.641595	0.46547	0.0101252	-0.00382285	0.0437608	0.996184	0.914302	1.0854	0.930387	-0.0873578	0.253251	0.0299038	0.00357961
COPD_HOSPITAL	I9_CABG		1	179176	4361	196	0.0114793	-0.0571964	0.143516	0.944409	0.712847	1.25119	0.690234	-0.398537	0.0434869	-0.0730362	0.00203424	0.929567	0.925868	0.933281	2.70161e-282	-35.9034	1950.16	-1.46587	0.0578587	0.230876	0.206124	0.258601	1.30138e-141	-25.3354	0.374764	0.878873	0.32832	2.40818	1.26537	4.58312	0.0074311	2.67688	0.0088566	-0.204086	0.0661162	0.815392	0.716287	0.928209	0.00202333	-3.08679	0.283113	0.0250959	0.00569453
I9_CABG	COPD_HOSPITAL		1	177822	7782	571	0.014762	0.382426	0.156502	1.46584	1.07862	1.99206	0.0145424	2.44358	0.0547595	-0.0688314	0.00201649	0.933484	0.929802	0.937181	2.2822e-255	-34.1344	1948.14	-0.538125	0.0550233	0.583842	0.524153	0.650327	1.37279e-22	-9.77995	0.356046	0.195508	0.319561	1.21593	0.649968	2.2747	0.540669	0.611802	0.00606814	1.80632	0.050408	6.08801	5.51528	6.72022	3.26326e-281	35.834	0.491227	0.0232543	0.0061202
I9_CABG	SEPTICHE_PNEUMONIA		1	181506	364	29	0.00445333	1.04443	0.245802	2.84177	1.75533	4.60066	2.14675e-05	4.24905	0.0325337	-0.0318111	0.00400224	0.96869	0.961121	0.976318	1.89071e-15	-7.94831	1956.58	-0.274451	0.116486	0.759989	0.604856	0.954911	0.0184692	-2.35607	0.499507	0.142101	0.606006	1.15269	0.351456	3.78056	0.814606	0.234488	0.00525797	0.627938	0.115362	1.87374	1.49456	2.34914	5.23326e-08	5.4432	0.27555	-0.0116243	0.013651
COPD_ASTHMA_PNEUMONIA_SEPSIS	I9_CABG		1	197363	4361	413	0.00575778	0.0248005	0.0989123	1.02511	0.844452	1.24442	0.802021	0.250732	0.110384	-0.0746216	0.0019252	0.928095	0.924599	0.931603	0	-38.7603	1950.11	-1.46774	0.0592243	0.230447	0.205191	0.258811	1.37894e-135	-24.7827	0.372339	0.17823	0.187146	1.1951	0.828137	1.72467	0.340916	0.952358	0.0357505	-0.109941	0.0630436	0.895887	0.791753	1.01372	0.0811797	-1.74388	0.279462	0.0325896	0.00543638
I9_CABG	COPD_ASTHMA_PNEUMONIA_SEPSIS		1	178817	22708	1563	0.192578	0.520395	0.111059	1.68269	1.35353	2.0919	2.78932e-06	4.68575	0.0582371	-0.0497192	0.00119701	0.951497	0.949267	0.953732	0	-41.5362	1947.88	-0.346782	0.0355758	0.706959	0.659343	0.758014	1.88686e-22	-9.7477	0.395807	0.596797	0.276295	1.81629	1.05681	3.12157	0.0307729	2.16	0.00808468	0.610447	0.0399323	1.84125	1.70264	1.99115	9.33087e-53	15.287	0.351718	0.0176311	0.00360883
COPD_ASTHMA_INFECTIONS	I9_CABG		1	222754	4361	727	0.00603927	0.0040553	0.0767745	1.00406	0.863792	1.16711	0.957875	0.052821	0.18762	-0.0712741	0.00187622	0.931207	0.927789	0.934637	0	-37.9882	1951.28	-1.42657	0.0610887	0.240131	0.213033	0.270674	1.3006e-120	-23.3525	0.375491	0.221179	0.148677	1.24755	0.932181	1.6696	0.136844	1.48765	0.0649101	-0.0650803	0.0612216	0.936992	0.831042	1.05645	0.287769	-1.06303	0.275617	0.0335515	0.00519593
I9_CABG	COPD_ASTHMA_INFECTIONS		1	161850	35684	1789	0.55119	0.772637	0.100777	2.16547	1.77733	2.63837	1.76329e-14	7.66681	0.0454578	-0.0183955	0.000909057	0.981773	0.980025	0.983524	4.73854e-91	-20.2358	1952.84	-0.135695	0.0315972	0.873109	0.820677	0.92889	1.75062e-05	-4.29453	0.483962	0.619281	0.2604	1.85759	1.11505	3.09462	0.0173978	2.37819	0.00670335	0.458529	0.0345368	1.58175	1.47822	1.69252	3.16727e-40	13.2765	0.316883	0.0153651	0.00289498
INV_VENT	I9_CABG		0.1	174167	4361	35	0.054295	1.97911	0.464078	7.23626	2.91396	17.9699	2.00262e-05	4.2646	0.00625513	-0.0710733	0.00191291	0.931394	0.927908	0.934892	3.70482e-302	-37.1545	1950.3	-1.40384	0.0568756	0.245653	0.21974	0.274622	1.64663e-134	-24.6826	0.373564	0.411353	0.688951	1.50886	0.391023	5.8223	0.550459	0.597072	0.0021534	-0.153683	0.0631543	0.857544	0.757702	0.970542	0.0149555	-2.43345	0.27379	0.0266864	0.00533213
I9_CABG	INV_VENT		1	182451	1010	81	0.0112813	0.878959	0.176438	2.40839	1.70427	3.40341	6.30353e-07	4.98168	0.0407893	-0.0315419	0.00251066	0.96895	0.964194	0.97373	3.36579e-36	-12.5632	1955.87	-0.56403	0.0760067	0.568912	0.49017	0.660303	1.1642e-13	-7.42079	0.496981	0.567666	0.388919	1.76414	0.823152	3.78084	0.1444	1.4596	0.0079517	0.873543	0.0746336	2.39538	2.06941	2.77271	1.20982e-31	11.7044	0.279782	0.0286709	0.00707556
NIV	I9_CABG		1	171151	4361	21	0.0445307	1.1454	0.418233	3.14371	1.38495	7.13591	0.0061688	2.73867	0.00570185	-0.072532	0.00196729	0.930036	0.926457	0.933629	1.44843e-297	-36.869	1950.54	-1.42752	0.0572089	0.239904	0.214457	0.268371	1.99754e-137	-24.9527	0.379847	1.07777	0.710878	2.93812	0.729386	11.8354	0.129492	1.51611	0.00228074	-0.0723367	0.0647686	0.930218	0.819318	1.05613	0.264059	-1.11685	0.270267	0.0331735	0.00535602
I9_CABG	NIV		1	180771	1349	77	0.0213033	1.20282	0.213144	3.32949	2.19253	5.05603	1.66905e-08	5.64321	0.0373991	-0.0306767	0.00216577	0.969789	0.965681	0.973914	1.52239e-45	-14.1644	1955.92	-0.141242	0.0661654	0.868279	0.762673	0.988509	0.0327875	-2.13468	0.504321	0.213085	0.515612	1.23749	0.450448	3.39969	0.679411	0.413267	0.0065165	0.571996	0.0737308	1.7718	1.53339	2.04727	8.63457e-15	7.7579	0.265902	0.0587146	0.00614554
CPAP	I9_CABG		1	179033	4361	138	0.032317	1.43598	0.17112	4.20375	3.00591	5.87891	4.7945e-17	8.39163	0.0270567	-0.0713954	0.00193723	0.931094	0.927565	0.934636	2.48848e-297	-36.8544	1950.26	-1.3907	0.0569859	0.248902	0.222598	0.278314	1.54233e-131	-24.4042	0.370208	0.515116	0.343771	1.67383	0.853273	3.28349	0.134023	1.49843	0.00758786	-0.00650129	0.0613208	0.99352	0.881007	1.1204	0.915566	-0.106021	0.273363	0.0363494	0.00513964
I9_CABG	CPAP		1	179599	4850	325	0.0646174	1.10614	0.15552	3.02268	2.22849	4.09991	1.13911e-12	7.11256	0.0471229	-0.0337922	0.00166018	0.966772	0.963632	0.969923	4.2327e-92	-20.3545	1953.84	-0.711558	0.0538925	0.490879	0.441672	0.545568	8.39955e-40	-13.2033	0.4441	0.746075	0.34424	2.10871	1.07397	4.14037	0.030211	2.16731	0.00844832	0.237401	0.0587833	1.26795	1.12996	1.42279	5.37748e-05	4.03858	0.262086	0.113915	0.00537275
COPD_INSUFFICIENCY	I9_CABG		1	173482	4361	34	0.0236741	0.699187	0.329109	2.01212	1.05563	3.83527	0.0336295	2.12449	0.00779647	-0.0753468	0.00201899	0.927422	0.923759	0.931099	8.04876e-305	-37.3191	1950.55	-1.46962	0.057885	0.230013	0.205343	0.257647	3.37046e-142	-25.3886	0.380591	0.924851	0.648135	2.52149	0.707871	8.98176	0.153597	1.42694	0.00225687	-0.104601	0.0651787	0.900684	0.792668	1.02342	0.108532	-1.60483	0.268978	0.0279658	0.00545029
I9_CABG	COPD_INSUFFICIENCY		1	179446	1747	155	0.0135391	0.564435	0.165846	1.75845	1.27046	2.43389	0.000665606	3.40337	0.0456065	-0.071936	0.00270066	0.93059	0.925678	0.935529	2.56457e-156	-26.6365	1953.31	-0.651467	0.0769245	0.521281	0.448324	0.606109	2.47695e-17	-8.46891	0.448576	1.48685	0.434592	4.42313	1.88711	10.3672	0.000623347	3.42125	0.00655343	1.45586	0.0728282	4.28819	3.71776	4.94614	6.67787e-89	19.9904	0.340511	0.0591385	0.0122956
COPD_LATER	I9_CABG		1	175245	4361	106	0.0046096	0.260089	0.184106	1.29705	0.904151	1.86067	0.15774	1.41271	0.02441	-0.0729482	0.00198075	0.929649	0.926047	0.933265	6.45295e-297	-36.8285	1950.12	-1.48272	0.058438	0.22702	0.202452	0.25457	5.07827e-142	-25.3725	0.368378	-0.293171	0.506892	0.745895	0.276187	2.01443	0.563015	-0.578369	0.00364631	-0.142016	0.0636417	0.867608	0.765862	0.98287	0.0256488	-2.23149	0.281475	0.0379715	0.00535995
I9_CABG	COPD_LATER		1	181725	5022	499	0.00608288	0.286324	0.159208	1.33152	0.974605	1.81915	0.072109	1.79843	0.0608743	-0.122077	0.00352772	0.88508	0.878982	0.891221	2.12224e-262	-34.605	1946.65	-0.749045	0.0789379	0.472818	0.405042	0.551934	2.33144e-21	-9.48905	0.350795	1.00982	0.390092	2.74512	1.27793	5.89677	0.00963453	2.58868	0.00632225	1.79611	0.0705586	6.02614	5.24781	6.9199	6.12945e-143	25.4555	0.462337	-0.00638973	0.00819607
COPD_EARLY	I9_CABG		1	178993	4361	90	0.0118168	-0.240311	0.201682	0.786383	0.529613	1.16764	0.233443	-1.19154	0.0213001	-0.0744319	0.00197654	0.928271	0.924681	0.931874	2.4446346898343e-310	-37.6577	1950.47	-1.38893	0.0571359	0.249341	0.222925	0.278887	1.56216e-130	-24.3093	0.371747	1.1365	0.371518	3.11583	1.50429	6.45381	0.00222029	3.05906	0.00612881	-0.0880409	0.0636183	0.915723	0.808372	1.03733	0.166391	-1.38389	0.277504	0.0292536	0.00528781
I9_CABG	COPD_EARLY		1	179665	2970	92	0.00773949	0.162753	0.172084	1.17675	0.83985	1.64878	0.344263	0.945776	0.030022	-0.0178959	0.00130257	0.982263	0.979759	0.984774	5.93359e-43	-13.7389	1955.46	-0.288726	0.0559973	0.749218	0.671339	0.83613	2.52191e-07	-5.15607	0.46737	0.031859	0.518274	1.03237	0.373828	2.85102	0.950984	0.0614713	0.00405703	1.60048	0.052206	4.95543	4.47345	5.48934	2.12346e-206	30.6571	0.380781	0.0510544	0.00510385
ASTHMA_MODE	I9_CABG		1	188335	4361	308	0.00601512	0.0768599	0.131047	1.07989	0.835276	1.39614	0.557537	0.586504	0.0765267	-0.0752595	0.00198311	0.927503	0.923905	0.931115	0	-37.9502	1950.44	-1.46607	0.0592374	0.23083	0.205527	0.259248	3.16809e-135	-24.7491	0.381202	0.177146	0.204391	1.1938	0.799746	1.78203	0.386107	0.866699	0.0354008	-0.208507	0.0643124	0.811795	0.715653	0.920853	0.00118652	-3.2421	0.272328	0.0288171	0.00532367
I9_CABG	ASTHMA_MODE		1	177536	13249	364	0.0888285	0.461356	0.117508	1.58622	1.25991	1.99705	8.6315e-05	3.92615	0.0270485	-0.0121232	0.00102127	0.98795	0.985974	0.98993	1.68132e-32	-11.8707	1955.99	0.327215	0.0344374	1.3871	1.29656	1.48396	2.06408e-21	9.50174	0.569292	-0.293713	0.277829	0.745491	0.432463	1.2851	0.290434	-1.05717	0.00493238	0.102589	0.0382877	1.10804	1.02793	1.19439	0.0073749	2.67942	0.266295	0.0518714	0.00324352
I9_CABG	VOCALCORDDYS		1	180090	466	14	0.00160929	0.128737	0.306033	1.13739	0.624323	2.0721	0.674	0.420665	0.0329904	-0.0110092	0.00263713	0.989051	0.983952	0.994177	2.98387e-05	-4.17469	1956.63	-0.349743	0.0999602	0.704869	0.579456	0.857425	0.000467316	-3.49882	0.514127	-0.333929	1.06924	0.716104	0.0880681	5.82283	0.754809	-0.312305	0.00506288	0.446331	0.106218	1.56257	1.26889	1.92422	2.64526e-05	4.20204	0.266863	0.0176179	0.00869391
SMOKING_DEPEND	I9_CABG		1	176274	4361	15	0.0159346	0.434862	0.415422	1.54475	0.684296	3.48717	0.295193	1.0468	0.00539825	-0.0773258	0.00207042	0.925588	0.92184	0.929352	2.74628e-305	-37.3479	1950.76	-1.42496	0.0581031	0.240518	0.21463	0.26953	8.06154e-133	-24.5247	0.376553	0.752591	0.722614	2.12249	0.514926	8.74878	0.297651	1.04148	0.00213893	-0.227371	0.0643612	0.796625	0.702213	0.903732	0.000411294	-3.53273	0.2802	0.026557	0.00558389
I9_CABG	SMOKING_DEPEND		1	181634	1279	31	0.000818514	0.146968	0.249427	1.15832	0.710412	1.88862	0.555713	0.589221	0.0322442	-0.0122501	0.00193817	0.987825	0.984079	0.991584	2.6078e-10	-6.32046	1956.95	0.14612	0.0771369	1.15733	0.994944	1.34623	0.0581864	1.89429	0.50215	-1.06216	0.845577	0.345708	0.0659082	1.81334	0.209066	-1.25614	0.00429923	2.58411	0.0787708	13.2515	11.3557	15.4638	4.9286e-236	32.8054	0.363285	0.0279597	0.00674737
SMOKING	I9_CABG		1	172839	4361	26	0.00971315	0.544164	0.390434	1.72317	0.801647	3.70401	0.163396	1.39374	0.00792589	-0.0752762	0.00200023	0.927487	0.923858	0.931131	6.04449092668713e-310	-37.6337	1950.74	-1.53346	0.0584766	0.215788	0.19242	0.241993	1.43409e-151	-26.2235	0.386413	0.193761	0.657199	1.21381	0.334758	4.40117	0.768124	0.294829	0.00339681	-0.179513	0.065064	0.835677	0.735623	0.949341	0.00579761	-2.75901	0.278332	0.0340999	0.00590192
I9_CABG	SMOKING		1	180391	1794	43	0.00343591	0.231983	0.226302	1.2611	0.809313	1.96509	0.305314	1.0251	0.032939	-0.0118256	0.00176309	0.988244	0.984835	0.991665	1.98234e-11	-6.70732	1957.21	0.222743	0.0699696	1.2495	1.08937	1.43316	0.00145546	3.18342	0.492606	-0.0984131	0.660922	0.906274	0.248126	3.31015	0.88163	-0.148903	0.00497446	2.64371	0.0695519	14.0653	12.2728	16.1195	0	38.0106	0.38626	0.0261932	0.00599758
I9_CABG	RESPIRATORYINSUFF		1	180066	1183	86	0.00167224	0.228316	0.190178	1.25648	0.865512	1.82406	0.229931	1.20054	0.0404993	-0.0831561	0.00314849	0.920208	0.914546	0.925904	1.01367e-153	-26.4114	1954.2	-0.479433	0.0817588	0.619134	0.527461	0.726741	4.51874e-09	-5.86399	0.478589	0.0579337	0.49387	1.05964	0.402503	2.78966	0.906618	0.117305	0.00638699	1.08502	0.0804574	2.95949	2.52773	3.465	1.90064e-41	13.4856	0.302076	0.0847365	0.00828905
COPD_MODE	I9_CABG		1	179583	4361	196	0.0126109	-0.1528	0.143941	0.858301	0.647313	1.13806	0.288441	-1.06155	0.0423401	-0.0744584	0.00196714	0.928246	0.924674	0.931832	0	-37.851	1950.19	-1.47666	0.057639	0.2284	0.204001	0.255717	9.36372e-145	-25.619	0.36946	1.14015	0.314261	3.12723	1.6891	5.7898	0.000285601	3.62802	0.00783342	-0.0777135	0.0646214	0.925229	0.815159	1.05016	0.229132	-1.2026	0.280218	0.0277126	0.0056779
I9_CABG	COPD_MODE		1	178477	7992	591	0.0160378	0.412895	0.143346	1.51119	1.14104	2.00141	0.00397152	2.88041	0.0550373	-0.0666366	0.00195628	0.935535	0.931955	0.939129	2.61903e-254	-34.0629	1947.88	-0.489446	0.0551396	0.612966	0.550175	0.682924	6.90068e-19	-8.87648	0.354693	0.213577	0.296655	1.2381	0.69221	2.21449	0.471554	0.719953	0.00609931	1.82497	0.0514058	6.20259	5.6081	6.8601	4.71871e-276	35.5011	0.494044	0.0317441	0.00577287
I9_CABG	ASTHMA_OPPORTUNIST_INFECTIONS		1	179525	443	11	0.0029018	0.0100328	0.379456	1.01008	0.480129	2.12499	0.978906	0.0264399	0.0307566	-0.0506881	0.00309758	0.950575	0.944821	0.956364	3.46837e-60	-16.3638	1956.33	0.614767	0.109561	1.84923	1.49186	2.29219	2.00972e-08	5.61116	0.507401	0.0337595	0.736451	1.03434	0.24422	4.38068	0.963437	0.0458408	0.00444079	-0.226489	0.132457	0.797329	0.615018	1.03368	0.0872838	-1.7099	0.253618	-0.0141392	0.0115732
ASTHMA_HOSPITAL_MAIN	I9_CABG		1	187284	4361	254	0.00481586	-0.108115	0.137939	0.897525	0.684904	1.17615	0.433166	-0.783785	0.0674049	-0.0741012	0.00194701	0.928578	0.925041	0.932128	0	-38.059	1950.63	-1.4073	0.0591259	0.244804	0.218017	0.274883	3.20854e-125	-23.8017	0.379971	0.0781884	0.213214	1.08133	0.711976	1.64228	0.713833	0.366713	0.0324506	-0.168221	0.0632257	0.845167	0.746662	0.956669	0.0077993	-2.66064	0.271738	0.0319535	0.00526528
I9_CABG	ASTHMA_HOSPITAL_MAIN		1	176149	10410	245	0.0497213	0.320707	0.123677	1.3781	1.08145	1.75613	0.00951152	2.5931	0.0254605	-0.00447823	0.00100693	0.995532	0.993569	0.997498	8.69121e-06	-4.44741	1957.13	0.325431	0.0352909	1.38463	1.29209	1.48379	2.93328e-20	9.22137	0.577985	-0.564212	0.273402	0.568808	0.332844	0.972054	0.039049	-2.06367	0.00477777	0.0787441	0.0401528	1.08193	1.00004	1.17051	0.0498658	1.96111	0.24945	0.039098	0.00316421
I9_CABG	PNEUMO_SEPTHICHE		1	179690	342	26	0.00458949	1.24897	0.261611	3.48676	2.08802	5.82252	1.80458e-06	4.77416	0.0311459	-0.0303128	0.00408684	0.970142	0.962402	0.977944	1.19647e-13	-7.41717	1956.67	-0.269199	0.119989	0.763991	0.603881	0.966552	0.0248629	-2.24353	0.506329	0.0562626	0.620299	1.05788	0.313636	3.56815	0.927729	0.0907024	0.00566289	0.751651	0.118097	2.1205	1.68233	2.67278	1.95672e-10	6.3647	0.261659	-0.00851156	0.0150975
I9_CABG	ASTHMA_SEPTICHE_PNEUMONIA		1	176660	364	29	0.00406496	1.00404	0.242102	2.72929	1.69812	4.38663	3.36605e-05	4.14717	0.0370558	-0.0307718	0.0037817	0.969697	0.962536	0.976911	4.0505e-16	-8.13704	1956.48	-0.240055	0.116784	0.786585	0.625657	0.988905	0.0398272	-2.05554	0.496547	0.0670602	0.606464	1.06936	0.325755	3.5104	0.911953	0.110576	0.00640054	0.716822	0.114287	2.04791	1.63693	2.56209	3.5611e-10	6.27214	0.267138	-0.00524125	0.0135791
PNEUMOBACTKNOWN	I9_CABG		1	181421	4361	144	0.00532337	0.0472711	0.166452	1.04841	0.756559	1.45284	0.776416	0.283992	0.0385492	-0.0746429	0.00193862	0.928075	0.924555	0.931608	0	-38.5032	1950.49	-1.4354	0.057553	0.23802	0.212629	0.266442	2.70519e-137	-24.9405	0.369735	0.0593858	0.344331	1.06118	0.540369	2.08397	0.86307	0.172467	0.0109999	-0.0998671	0.0638302	0.904958	0.798537	1.02556	0.117683	-1.56457	0.27252	0.0344657	0.00556693
I9_CABG	PNEUMOBACTKNOWN		1	178214	7341	477	0.0326749	0.661043	0.118487	1.93681	1.53543	2.44312	2.41824e-08	5.57906	0.0488767	-0.0457562	0.00146161	0.955275	0.952542	0.958015	3.93826e-215	-31.3054	1950.77	-0.317104	0.0418007	0.728255	0.670968	0.790433	3.29665e-14	-7.5861	0.418109	-0.273273	0.27034	0.760885	0.447921	1.29252	0.312088	-1.01085	0.00675471	0.696132	0.0447372	2.00598	1.83758	2.18981	1.35078e-54	15.5605	0.339481	0.00654256	0.0041724
ASTHMA_PNEUMONIA	I9_CABG		1	176055	4361	71	0.00668588	-0.263369	0.231984	0.768458	0.487699	1.21085	0.256253	-1.13529	0.0221387	-0.0766443	0.00217012	0.926219	0.922288	0.930167	3.11076e-273	-35.318	1950.4	-1.51786	0.0589414	0.21918	0.195267	0.246021	3.05564e-146	-25.7521	0.382248	0.683194	0.371766	1.98019	0.95555	4.10356	0.066107	1.8377	0.0102569	-0.179672	0.0655987	0.835544	0.734735	0.950185	0.00616345	-2.73896	0.271758	0.0455752	0.00564914
I9_CABG	ASTHMA_PNEUMONIA		1	179378	4536	293	0.0351556	0.708238	0.129993	2.03041	1.57374	2.61961	5.08575e-08	5.44829	0.0459514	-0.0439277	0.00166493	0.957023	0.953905	0.960151	2.09024e-153	-26.384	1952.47	0.00763127	0.0461134	1.00766	0.92058	1.10298	0.868559	0.165489	0.496566	0.0932746	0.280116	1.09776	0.633971	1.90085	0.739145	0.332986	0.00870659	0.51753	0.0500781	1.67788	1.52101	1.85092	4.92172e-25	10.3345	0.29496	0.0484199	0.00437783
INFLUENZA	I9_CABG		1	173255	4361	20	0.00372861	-0.64765	0.353975	0.523274	0.261469	1.04722	0.0673022	-1.82965	0.00946113	-0.0746668	0.00199582	0.928053	0.924429	0.93169	2.53663e-306	-37.4115	1950.52	-1.48912	0.0577819	0.225572	0.201419	0.252622	1.86044e-146	-25.7713	0.379988	0.430766	0.823869	1.53843	0.306047	7.7334	0.601074	0.522857	0.00246812	-0.0950214	0.0646462	0.909354	0.801133	1.03219	0.141597	-1.46987	0.270979	0.0325706	0.0053903
I9_CABG	INFLUENZA		1	176255	1623	81	0.0190016	0.87484	0.162656	2.39849	1.74374	3.29908	7.51164e-08	5.37848	0.0367494	-0.0104688	0.0020632	0.989586	0.985592	0.993596	3.89443e-07	-5.07405	1956.4	-0.198137	0.0598094	0.820257	0.729523	0.922276	0.000923621	-3.31281	0.501872	-0.0482808	0.416356	0.952866	0.42133	2.15497	0.907684	-0.11596	0.00582443	0.242294	0.0647499	1.27417	1.1223	1.44658	0.00018256	3.742	0.266953	0.00425012	0.00561507
BRONCHITIS	I9_CABG		1	192358	4361	265	0.00601059	-0.172814	0.113618	0.841294	0.673339	1.05114	0.128258	-1.52101	0.0894263	-0.0747167	0.00199828	0.928006	0.924379	0.931648	5.58912e-306	-37.3904	1951.17	-1.482	0.0598695	0.227182	0.202028	0.255468	2.81471e-135	-24.7539	0.375439	0.41115	0.22329	1.50855	0.97385	2.33684	0.0655736	1.84133	0.0330014	-0.143349	0.0651379	0.866451	0.762601	0.984443	0.0277567	-2.20071	0.271598	0.036485	0.00529948
I9_CABG	BRONCHITIS		1	172129	15499	760	0.21112	0.994675	0.108707	2.70385	2.18499	3.34592	5.691e-20	9.15004	0.0433639	-0.00597438	0.000992387	0.994043	0.992112	0.995979	1.74184e-09	-6.02022	1955.69	-0.00942257	0.0336081	0.990622	0.92747	1.05807	0.779197	-0.280366	0.523091	0.0173703	0.255995	1.01752	0.616079	1.68055	0.945902	0.0678541	0.00704722	0.308079	0.037143	1.36081	1.26526	1.46357	1.09124e-16	8.29441	0.288748	0.0245477	0.0030287
ASTHMA_ACUTE_RESPIRATORY_INFECTIONS	I9_CABG		1	181362	4361	85	0.00502722	-0.375013	0.211317	0.68728	0.454211	1.03994	0.0759558	-1.77465	0.0294938	-0.0732383	0.00203852	0.929379	0.925673	0.9331	1.14875e-282	-35.9272	1950.73	-1.4327	0.0574971	0.238664	0.213228	0.267134	4.77868e-137	-24.9177	0.381925	0.408396	0.328447	1.5044	0.790286	2.86381	0.213715	1.24342	0.0140494	-0.103492	0.0643625	0.901684	0.794818	1.02292	0.107846	-1.60795	0.27212	0.0286527	0.00547497
I9_CABG	ASTHMA_ACUTE_RESPIRATORY_INFECTIONS		1	177356	4598	177	0.0521251	0.89152	0.129697	2.43883	1.89139	3.14473	6.2491e-12	6.87385	0.0352884	-0.00778466	0.00138139	0.992246	0.989563	0.994936	1.7467e-08	-5.63538	1956.56	0.421898	0.043254	1.52485	1.40091	1.65977	1.77388e-22	9.75397	0.566764	-0.207381	0.317885	0.81271	0.435859	1.51539	0.514159	-0.652376	0.00557185	0.276502	0.047829	1.31851	1.20052	1.44809	7.42368e-09	5.78105	0.262463	0.0431697	0.00376022
ASTHMA_PNEUMONIA_AND_SEPSIS	I9_CABG		1	177094	4361	71	0.00724985	-0.348398	0.231406	0.705818	0.448452	1.11089	0.132178	-1.50557	0.0222627	-0.0761437	0.00203351	0.926683	0.922997	0.930384	7.391e-307	-37.4445	1950.72	-1.48682	0.0588665	0.22609	0.201453	0.25374	9.35762e-141	-25.2575	0.380287	0.787567	0.357811	2.19804	1.09009	4.43211	0.0277309	2.20107	0.0102206	-0.130698	0.0656803	0.877483	0.77149	0.998038	0.0466013	-1.98991	0.26948	0.0298568	0.00521667
I9_CABG	ASTHMA_PNEUMONIA_AND_SEPSIS		1	180635	4539	293	0.0605851	0.543134	0.122175	1.72139	1.35482	2.18714	8.76653e-06	4.44555	0.0479907	-0.0429095	0.00163202	0.957998	0.954939	0.961067	2.34908e-152	-26.2923	1952.28	0.0508668	0.046083	1.05218	0.961312	1.15164	0.269676	1.10381	0.493302	0.774727	0.286711	2.17	1.2371	3.80639	0.00688998	2.70212	0.00819119	0.571983	0.0500426	1.77178	1.60625	1.95437	2.96363e-30	11.4299	0.285439	0.0388272	0.00403886
ASTHMA_INFECTIONS	I9_CABG		1	182809	4361	128	0.00500264	-0.300757	0.176037	0.740257	0.524248	1.04527	0.0875463	-1.70849	0.0429969	-0.0729613	0.00199245	0.929637	0.926013	0.933274	1.42905e-293	-36.6189	1950.67	-1.46509	0.0579966	0.231057	0.20623	0.258873	8.43724e-141	-25.2616	0.384402	0.345724	0.276609	1.41301	0.821659	2.42997	0.211348	1.24987	0.022141	-0.0663275	0.0630324	0.935824	0.827066	1.05888	0.292673	-1.05228	0.275477	0.0278249	0.00538713
I9_CABG	ASTHMA_INFECTIONS		1	177358	6721	323	0.0551025	0.600715	0.112446	1.82342	1.46275	2.27302	9.17967e-08	5.34226	0.0424247	-0.0211639	0.0012775	0.979058	0.97661	0.981513	1.21462e-61	-16.5666	1954.27	0.308202	0.0401703	1.36098	1.25793	1.47246	1.68823e-14	7.67239	0.541137	-0.124542	0.268166	0.882901	0.521969	1.49341	0.642346	-0.464422	0.00732571	0.366659	0.0438822	1.44291	1.32399	1.5725	6.51336e-17	8.35554	0.279665	0.0474877	0.00371194
ASTHMA_OBESITY	I9_CABG		1	178309	4361	82	0.00531875	0.0322649	0.231044	1.03279	0.656665	1.62436	0.888938	0.139648	0.0229584	-0.0747056	0.00198654	0.928017	0.92441	0.931637	0	-37.6059	1950.61	-1.36759	0.0576308	0.254721	0.227514	0.285182	1.76302e-124	-23.7301	0.379921	0.0509736	0.377193	1.0523	0.502417	2.204	0.892502	0.135139	0.0097674	-0.0631839	0.0637564	0.938771	0.828493	1.06373	0.321675	-0.991021	0.26523	0.0291562	0.0049948
I9_CABG	ASTHMA_OBESITY		1	177355	3767	86	0.00753597	0.342768	0.165553	1.40884	1.01845	1.94888	0.0384114	2.07044	0.0282462	-0.0122396	0.0018484	0.987835	0.984263	0.99142	3.55003e-11	-6.62174	1956.54	-0.0571091	0.0530842	0.944491	0.851161	1.04805	0.282007	-1.07582	0.532381	-0.796315	0.47243	0.450988	0.178659	1.13843	0.0918785	-1.68557	0.00451079	0.175032	0.0629119	1.19128	1.05309	1.34762	0.00539951	2.78218	0.254215	0.126928	0.00937962
ASTHMA_EOSINOPHIL_SUGG	I9_CABG		1	171608	4361	21	0.00585062	-0.119718	0.451842	0.88717	0.365925	2.15091	0.791043	-0.264956	0.0046608	-0.0731609	0.00195755	0.929451	0.925892	0.933024	1.04511e-305	-37.3737	1950.31	-1.42918	0.0573029	0.239504	0.21406	0.267973	2.6836e-137	-24.9409	0.374521	0.332151	0.769084	1.39396	0.308741	6.29374	0.665829	0.431879	0.00145003	-0.0870034	0.0649041	0.916674	0.807175	1.04103	0.180085	-1.34049	0.269912	0.0429055	0.00547932
RHINITIS_VASOMOTOR	I9_CABG		1	171139	4361	13	0.00359816	0.946593	0.519369	2.57692	0.931117	7.13175	0.0683666	1.82258	0.00373715	-0.0763374	0.00215552	0.926504	0.922598	0.930426	1.00954e-274	-35.4148	1950.64	-1.52973	0.0579588	0.216594	0.193335	0.242651	1.6314e-153	-26.3934	0.385031	-1.19316	0.841433	0.303263	0.0582877	1.57783	0.15619	-1.418	0.0020762	-0.127274	0.0668033	0.880492	0.772434	1.00367	0.0567527	-1.90521	0.268867	0.0308506	0.00570758
I9_CABG	RHINITIS_VASOMOTOR		1	180411	923	17	0.00196864	-0.0167189	0.272167	0.98342	0.576854	1.67653	0.951018	-0.061429	0.0332979	-0.00301277	0.00189923	0.996992	0.993287	1.00071	0.112668	-1.58631	1957.33	0.298154	0.0753187	1.34737	1.16245	1.56171	7.54002e-05	3.95857	0.529725	-1.2007	1.05684	0.300984	0.0379268	2.38858	0.255904	-1.13613	0.00486544	-0.370616	0.0931371	0.690309	0.575127	0.828559	6.91334e-05	-3.97925	0.245097	0.00672452	0.00619525
ASTHMA_NAS	I9_CABG		1	184751	4361	172	0.00482092	-0.053077	0.15609	0.948307	0.698365	1.2877	0.733826	-0.340041	0.0531051	-0.073248	0.00198444	0.92937	0.925763	0.932992	3.05738e-298	-36.9112	1950.79	-1.44489	0.0581578	0.235772	0.210371	0.264239	2.97745e-136	-24.8443	0.391296	0.0579665	0.241961	1.05968	0.659498	1.70269	0.810664	0.23957	0.0285575	-0.0814887	0.0643873	0.921743	0.812461	1.04573	0.205656	-1.2656	0.268851	0.0358733	0.00541351
I9_CABG	ASTHMA_NAS		1	177834	11279	363	0.0807717	0.421991	0.119257	1.52499	1.20713	1.92656	0.000402425	3.53849	0.0304611	-0.0221608	0.00111585	0.978083	0.975946	0.980224	9.02645e-88	-19.86	1954.3	0.345447	0.0364618	1.41262	1.31519	1.51727	2.68762e-21	9.47422	0.563115	-0.113879	0.288575	0.892366	0.506877	1.57103	0.69312	-0.394625	0.00568923	0.208884	0.0413671	1.2323	1.13633	1.33638	4.42916e-07	5.04952	0.262356	0.0550132	0.00361056
ASTHMA_MIXED	I9_CABG		1	174195	4361	19	0.00474799	-0.068394	0.395077	0.933892	0.430527	2.02578	0.862561	-0.173116	0.00666667	-0.0756865	0.00201829	0.927107	0.923447	0.930782	9.08487e-308	-37.5004	1950.62	-1.494	0.0581185	0.224474	0.200306	0.251557	1.00032e-145	-25.706	0.382359	0.0907476	0.696188	1.09499	0.279772	4.28567	0.89629	0.130349	0.00307692	-0.159859	0.065445	0.852264	0.749663	0.968907	0.0145799	-2.44265	0.269949	0.0309343	0.00610725
I9_CABG	ASTHMA_MIXED		1	181862	1345	29	0.00412562	-0.167549	0.224694	0.845735	0.544467	1.3137	0.455863	-0.745677	0.0313431	-0.0160373	0.00206989	0.984091	0.980106	0.988091	9.34166e-15	-7.74791	1956.16	0.389284	0.0645845	1.47592	1.30043	1.67509	1.665e-09	6.02751	0.518933	-0.388029	0.586852	0.678393	0.214755	2.14299	0.508481	-0.661204	0.00439654	0.312619	0.0711645	1.367	1.18903	1.57161	1.11844e-05	4.39291	0.25741	0.0504075	0.0056238
NONALLERG_ASTHMA	I9_CABG		1	175765	4361	76	0.00506713	-0.0592513	0.226911	0.94247	0.604111	1.47034	0.793999	-0.261121	0.0245785	-0.0742813	0.00203651	0.92841	0.924712	0.932124	2.78318e-291	-36.4748	1950.57	-1.49234	0.0588916	0.224846	0.200335	0.252357	1.14576e-141	-25.3404	0.383709	0.119836	0.351162	1.12731	0.566407	2.24367	0.732911	0.341256	0.0117814	-0.177165	0.0658201	0.837642	0.73626	0.952983	0.00710982	-2.69166	0.271989	0.0335597	0.00538932
I9_CABG	NONALLERG_ASTHMA		1	179258	4493	148	0.0294528	0.351018	0.131173	1.42051	1.09847	1.83697	0.00745074	2.676	0.0336358	-0.0127467	0.00130704	0.987334	0.984808	0.989867	1.80323e-22	-9.75231	1955.69	0.385034	0.042951	1.46966	1.35101	1.59874	3.11703e-19	8.9645	0.548037	-0.265045	0.298301	0.767172	0.427537	1.37661	0.374265	-0.888514	0.00601697	0.0390963	0.0484137	1.03987	0.945733	1.14338	0.419353	0.807545	0.245413	0.0385479	0.00392493
ASTHMA_NONALLERG	I9_CABG		1	176909	4361	76	0.00421174	-0.112291	0.234555	0.893785	0.564385	1.41544	0.632125	-0.478738	0.024289	-0.0739676	0.00199393	0.928702	0.925079	0.932338	3.21773e-301	-37.0963	1950.59	-1.4685	0.0582857	0.230271	0.205412	0.258139	4.56395e-140	-25.1948	0.383969	-0.0520998	0.366585	0.949234	0.462733	1.94723	0.886984	-0.142122	0.0127517	-0.150032	0.0654418	0.86068	0.757071	0.978469	0.0218709	-2.2926	0.268394	0.0278834	0.00589568
I9_CABG	ASTHMA_NONALLERG		1	181001	4493	148	0.0310506	0.270428	0.130328	1.31052	1.0151	1.69193	0.0379885	2.07498	0.0333399	-0.014288	0.00133677	0.985814	0.983234	0.9884	1.153e-26	-10.6884	1955.86	0.36727	0.0431088	1.44379	1.32681	1.57108	1.60087e-17	8.51961	0.549618	-0.114989	0.304965	0.891376	0.490308	1.62051	0.706133	-0.377054	0.00588351	0.00853025	0.0483156	1.00857	0.91744	1.10874	0.85986	0.176553	0.247009	0.0401474	0.00388589
ALLERG_RHINITIS	I9_CABG		1	175603	4361	25	0.003909	-0.155712	0.350931	0.855805	0.430186	1.70252	0.65725	-0.443713	0.0167758	-0.0736628	0.00204574	0.928985	0.925267	0.932717	6.3097e-284	-36.0078	1950.97	-1.44665	0.0583615	0.235358	0.209918	0.26388	1.21549e-135	-24.7877	0.381137	-0.0918024	0.569057	0.912285	0.299047	2.78306	0.871839	-0.161324	0.0104337	-0.171118	0.0659536	0.842722	0.740531	0.959014	0.00947216	-2.59453	0.269026	0.031655	0.00540154
I9_CABG	ALLERG_RHINITIS		1	179502	3709	10	0.0150761	-1.52852	0.458784	0.216856	0.0882362	0.532962	0.000863232	-3.33168	0.0217321	0.0351629	0.00132711	1.03579	1.0331	1.03849	1.08286e-154	26.4958	1962	0.453577	0.0493164	1.57393	1.42892	1.73366	3.67081e-20	9.19729	0.58655	1.09114	0.669891	2.97767	0.801039	11.0688	0.103348	1.62883	0.00443291	-0.358008	0.0585526	0.699067	0.623273	0.784079	9.69798e-10	-6.1143	0.232133	0.0114063	0.00405217
ASTHMA_ALLERG	I9_CABG		1	178238	4361	17	0.00199775	0.114318	0.48484	1.12111	0.433454	2.89969	0.813599	0.235785	0.0101204	-0.0756527	0.00201269	0.927138	0.923488	0.930803	0	-37.5878	1951	-1.42509	0.0581649	0.240487	0.214576	0.269527	1.44541e-132	-24.5009	0.386601	-0.964449	0.723091	0.381193	0.0923928	1.57272	0.182274	-1.33379	0.00657828	-0.0977419	0.0644038	0.906883	0.799336	1.0289	0.129104	-1.51764	0.269912	0.0392239	0.00586081
ALLERG_ASTHMA	I9_CABG		1	178230	4361	66	0.00543605	0.00304294	0.272075	1.00305	0.588473	1.70969	0.991076	0.0111842	0.0240089	-0.0747922	0.00189873	0.927936	0.924489	0.931396	0	-39.3907	1950.84	-1.50267	0.0594075	0.222535	0.198075	0.250015	3.68821e-141	-25.2943	0.383436	0.179896	0.383213	1.19709	0.564846	2.53703	0.638755	0.469441	0.0142237	-0.133111	0.0647789	0.875368	0.770992	0.993875	0.0398934	-2.05485	0.26894	0.0339796	0.00532277
I9_CABG	ALLERG_ASTHMA		1	175391	5233	101	0.0274284	0.518409	0.151107	1.67935	1.24887	2.25822	0.000601929	3.43074	0.023382	0.00918654	0.0012123	1.00923	1.00683	1.01163	3.51527e-14	7.57778	1959.09	0.473998	0.0418847	1.6064	1.47979	1.74384	1.0846e-29	11.3167	0.575196	-0.735413	0.351546	0.479308	0.240642	0.954677	0.0364441	-2.09194	0.00430228	-0.0358094	0.048253	0.964824	0.877757	1.06053	0.458016	-0.742117	0.241208	0.0413814	0.00362092
I9_HEARTFAIL_AND_CHD	I9_CABG		0.1	177575	4361	810	0.0675117	1.65671	0.144453	5.24206	3.94949	6.95765	1.89085e-30	11.4689	0.0884264	-0.0610412	0.00229882	0.940785	0.936555	0.945033	2.35246e-155	-26.5533	1949.65	-1.53773	0.0581829	0.214868	0.19171	0.240823	6.31897e-154	-26.4293	0.367643	1.03481	0.26546	2.81456	1.67281	4.7356	9.6927e-05	3.89816	0.0204351	-0.0425259	0.0699508	0.958366	0.83558	1.09919	0.543227	-0.60794	0.270364	0.013778	0.00632349
I9_CABG	I9_HEARTFAIL_AND_CHD		0.1	175768	5846	1297	0.0397629	1.64848	0.131097	5.19906	4.02099	6.72229	2.91709e-36	12.5745	0.113735	-0.107293	0.00301618	0.898263	0.892968	0.903589	3.7459e-277	-35.5724	1945.51	-0.596683	0.064108	0.550635	0.485617	0.624358	1.30933e-20	-9.30745	0.366104	0.660984	0.305574	1.9367	1.06402	3.5251	0.0305344	2.16309	0.0163855	0.457736	0.0791764	1.58049	1.35331	1.84582	7.41622e-09	5.78122	0.319277	0.0539722	0.00613827
I9_HEARTFAIL_AND_HYPERTCARDIOM	I9_CABG		1	171079	4361	15	0.0323073	1.03859	0.605477	2.82524	0.862308	9.25651	0.086285	1.71533	0.00248627	-0.0758773	0.00208176	0.92693	0.923156	0.93072	7.25112e-291	-36.4486	1950.5	-1.4708	0.0576409	0.229741	0.205198	0.257219	1.28834e-143	-25.5166	0.380089	0.924531	1.0536	2.52069	0.319649	19.8776	0.380218	0.877494	0.000725163	-0.0342196	0.0659282	0.966359	0.849218	1.09966	0.60373	-0.519043	0.266549	0.0343202	0.00522512
I9_HEARTFAIL_AND_ANTIHYPERT	I9_CABG		0.1	183319	4361	808	0.0227323	1.14406	0.112032	3.13949	2.52055	3.91041	1.75334e-24	10.2119	0.104331	-0.0652761	0.001913	0.936809	0.933303	0.940328	3.43013e-255	-34.1224	1949.54	-1.52117	0.0594074	0.218455	0.194444	0.245432	1.31408e-144	-25.6058	0.364277	0.444504	0.19072	1.55972	1.07325	2.26668	0.0197709	2.33067	0.0274506	-0.180818	0.0644059	0.834587	0.735611	0.94688	0.00499314	-2.80748	0.276175	0.0228206	0.00528976
I9_CABG	I9_HEARTFAIL_AND_ANTIHYPERT		0.1	174540	11096	1293	0.0537349	1.18957	0.13917	3.28566	2.50126	4.31605	1.25652e-17	8.54762	0.0792899	-0.100789	0.00264201	0.904124	0.899454	0.908818	0	-38.1485	1944.76	-0.394205	0.0552312	0.674216	0.605042	0.751299	9.51441e-13	-7.13735	0.381208	0.301456	0.342559	1.35183	0.690762	2.64553	0.378853	0.880011	0.0110172	0.478747	0.0579035	1.61405	1.44088	1.80803	1.36206e-16	8.26802	0.315732	0.0743005	0.00540536
I9_HEARTFAIL_AND_OVERWEIGHT	I9_CABG		1	183908	4361	610	0.0179932	0.894186	0.117602	2.44534	1.94194	3.07925	2.8826e-14	7.60349	0.0818746	-0.0721687	0.00198973	0.930374	0.926753	0.934009	4.69842e-288	-36.2706	1949.96	-1.48494	0.0585801	0.226515	0.201945	0.254075	9.23326e-142	-25.3489	0.369377	0.478813	0.207294	1.61416	1.07521	2.42325	0.0208975	2.30983	0.0209863	-0.112061	0.0632464	0.893989	0.789761	1.01197	0.0764237	-1.77182	0.270563	0.0138345	0.00559031
I9_CABG	I9_HEARTFAIL_AND_OVERWEIGHT		0.1	179168	8619	980	0.0378071	1.32458	0.122327	3.76059	2.95889	4.7795	2.53125e-27	10.8282	0.0751538	-0.101598	0.00265052	0.903393	0.898712	0.908098	0	-38.3312	1945.82	-0.436502	0.069714	0.646293	0.563752	0.74092	3.8173e-10	-6.26132	0.38426	0.436658	0.299897	1.54753	0.859728	2.78558	0.145385	1.45603	0.00956138	0.427063	0.0670913	1.53275	1.34388	1.74816	1.94783e-10	6.3654	0.308572	0.129495	0.00798182
CONGEN_HEART_ARTER	I9_CABG		1	173536	4361	45	0.00738036	1.84308	0.336016	6.31598	3.26903	12.2029	4.13215e-08	5.48511	0.00850759	-0.0753992	0.00202791	0.927373	0.923694	0.931067	1.39401e-302	-37.1808	1950.71	-1.42704	0.0581754	0.240018	0.214153	0.269007	7.0736e-133	-24.53	0.378434	-1.38605	0.656928	0.250062	0.0690015	0.906225	0.0348677	-2.10989	0.00266503	-0.0846546	0.0645854	0.91883	0.809578	1.04282	0.189946	-1.31074	0.268655	0.0320534	0.00539851
I9_CABG	CONGEN_HEART_ARTER		1	174927	803	28	0.00964699	0.917341	0.235008	2.50263	1.5789	3.96678	9.48297e-05	3.90345	0.0286801	0.00672499	0.0024205	1.00675	1.00198	1.01154	0.00546357	2.77835	1957.18	-0.319175	0.0792229	0.726749	0.622226	0.848829	5.60583e-05	-4.02882	0.51846	-0.176386	0.668961	0.838294	0.225926	3.11048	0.792033	-0.263672	0.0044367	-0.258835	0.095533	0.77195	0.640133	0.930912	0.00674091	-2.70938	0.246395	-0.0148721	0.00787392
FG_DISVEINLYMPH	I9_CABG		1	194048	4361	432	0.00405862	-0.178121	0.115668	0.836841	0.667091	1.04979	0.123574	-1.53994	0.0995366	-0.0761431	0.00208675	0.926684	0.922901	0.930482	1.66541e-291	-36.4889	1950.21	-1.51157	0.0629905	0.220564	0.194947	0.249548	3.00765e-127	-23.9967	0.401946	0.0211071	0.163899	1.02133	0.740718	1.40825	0.897531	0.128781	0.0542169	-0.201177	0.0649725	0.817767	0.719986	0.928828	0.00195921	-3.09635	0.267006	0.0285055	0.00537714
I9_CABG	FG_DISVEINLYMPH		1	167467	10190	261	0.0908921	-0.0728814	0.118231	0.929711	0.737408	1.17216	0.53761	-0.616431	0.0265492	-0.0288291	0.00106598	0.971583	0.969555	0.973615	4.41348e-161	-27.0447	1954.1	0.38456	0.037832	1.46897	1.36398	1.58203	2.84291e-24	10.1649	0.536835	0.453862	0.36301	1.57438	0.772875	3.20708	0.211199	1.25027	0.00372846	0.136796	0.0421979	1.14659	1.05558	1.24546	0.00118788	3.24178	0.251221	0.0341492	0.00334123
FG_CARDMYO	I9_CABG		1	175887	4361	82	0.0169984	0.621708	0.234812	1.86211	1.17524	2.9504	0.0081046	2.64768	0.0146134	-0.070736	0.00191219	0.931708	0.928222	0.935206	1.53212e-299	-36.9921	1950.37	-1.41224	0.0574647	0.243597	0.217649	0.272638	2.29223e-133	-24.5758	0.370205	0.600167	0.575278	1.82242	0.59015	5.62776	0.296826	1.04326	0.00192815	-0.17403	0.0634644	0.840272	0.741989	0.951572	0.0061035	-2.74217	0.271768	0.02561	0.00509604
I9_CABG	FG_CARDMYO		1	180661	1875	95	0.00835057	0.0443321	0.157682	1.04533	0.767417	1.42389	0.778597	0.281148	0.0367395	-0.038743	0.00178697	0.961998	0.958634	0.965373	3.11129e-104	-21.6808	1955.1	-1.08324	0.0632445	0.338499	0.299035	0.38317	9.21764e-66	-17.1277	0.448249	0.729228	0.424881	2.07348	0.901642	4.76832	0.0861048	1.71631	0.005399	0.270142	0.0635837	1.31015	1.15664	1.48404	2.15108e-05	4.2486	0.277324	0.0454823	0.00546303
FG_OTHHEART	I9_CABG		1	217889	4361	2725	0.0177666	1.58341	0.060377	4.87153	4.32784	5.48351	1.36631e-151	26.2253	0.295911	-0.0512477	0.00211029	0.950043	0.946122	0.953981	2.8464e-130	-24.2847	1948.55	-1.72205	0.0767331	0.178699	0.153747	0.207701	1.52775e-111	-22.4421	0.349898	0.430887	0.113252	1.53862	1.23234	1.92103	0.000141997	3.80466	0.0834546	-0.334548	0.0650032	0.715662	0.630051	0.812905	2.65198e-07	-5.14664	0.280704	0.020715	0.00556768
I9_CABG	FG_OTHHEART		1	172938	44589	2274	0.655252	1.17775	0.113881	3.24707	2.59749	4.05909	4.55004e-25	10.342	0.0453071	-0.0539878	0.00115855	0.947444	0.945295	0.949598	0	-46.5996	1948.17	-0.297643	0.0338624	0.742566	0.694882	0.793523	1.49839e-18	-8.78979	0.432727	0.577548	0.297799	1.78166	0.99388	3.19387	0.0524545	1.93938	0.00682064	0.131628	0.0390642	1.14068	1.05661	1.23145	0.000752967	3.36953	0.268658	0.0321298	0.00303604
FG_PULMHEART	I9_CABG		1	176958	4361	65	0.00429174	-0.482007	0.231955	0.617543	0.391943	0.972997	0.0377078	-2.07802	0.0213822	-0.0744487	0.00198381	0.928255	0.924653	0.931871	3.19717e-308	-37.5282	1950.39	-1.53738	0.0587037	0.214944	0.191582	0.241154	3.56712e-151	-26.1888	0.378597	0.386398	0.429595	1.47167	0.634063	3.41577	0.368414	0.899448	0.00901905	-0.193794	0.0650873	0.823828	0.725159	0.935923	0.00290665	-2.97744	0.270572	0.0253849	0.00537189
I9_CABG	FG_PULMHEART		1	179605	3738	167	0.0136065	0.363621	0.146592	1.43853	1.07929	1.91735	0.0131201	2.48049	0.0352217	-0.0553073	0.00174222	0.946194	0.942969	0.949431	3.67738e-221	-31.7454	1952.74	-0.0415571	0.0497773	0.959295	0.870123	1.0576	0.403796	-0.834861	0.494589	-0.30095	0.334288	0.740115	0.384368	1.42512	0.367976	-0.900271	0.00625928	0.12436	0.055155	1.13242	1.01639	1.26171	0.0241496	2.25474	0.273393	0.0560587	0.00441259
FG_HYPERTENSION	I9_CABG		1	220993	4361	2380	0.0125225	1.03415	0.0640243	2.81271	2.48099	3.18877	1.09197e-58	16.1524	0.282686	-0.0629461	0.00215609	0.938994	0.935034	0.942971	2.27428e-187	-29.1945	1948.42	-1.6568	0.0747033	0.190749	0.164769	0.220827	5.5578e-109	-22.1784	0.355544	0.377315	0.113808	1.45836	1.16678	1.82281	0.000915261	3.31536	0.0861992	-0.0899321	0.0646543	0.913993	0.805208	1.03748	0.164235	-1.39097	0.269715	0.00224741	0.00579539
I9_CABG	FG_HYPERTENSION		1	162525	35916	1094	0.45369	0.170643	0.152979	1.18607	0.878802	1.60076	0.264651	1.11546	0.0278142	-0.0587752	0.00130052	0.942919	0.940518	0.945325	0	-45.1936	1948.94	-0.12506	0.0370224	0.882444	0.820678	0.948858	0.000730259	-3.37796	0.461148	1.23836	0.252885	3.44994	2.10161	5.66332	9.7351e-07	4.89692	0.00440068	0.157313	0.0424866	1.17036	1.07685	1.272	0.000213351	3.70266	0.266278	0.0810862	0.00455807
I9_CVD_HARD	I9_CABG		0.1	201519	4361	4361	0.121512	21.6028	0.0721006	2.40975e+09	2.09218e+09	2.77553e+09	0	299.62	0.347926	-0.000777452	0.00322872	0.999223	0.992919	1.00557	0.809716	-0.240793	1947.27	-0.0605597	0.0343416	0.941238	0.879969	1.00677	0.0778244	-1.76345	0.314806	-0.772961	0.091324	0.461644	0.385985	0.552133	2.58491e-17	-8.46394	0.0713659	-0.334875	0.0837839	0.715428	0.607082	0.84311	6.41819e-05	-3.99688	0.28027	0.000143543	0.00831761
FG_CVD	I9_CABG		1	258705	4361	4361	0.0164735	20.1203	0.0444896	5.47175e+08	5.01482e+08	5.9703e+08	0	452.247	0.418518	-0.0392965	0.00238044	0.961466	0.95699	0.965962	3.20969e-61	-16.5081	1947.99	0.158792	0.0362781	1.17209	1.09165	1.25847	1.20288e-05	4.37706	0.341039	-1.61884	0.0704314	0.198129	0.172582	0.227457	6.64612e-117	-22.9846	0.123472	-0.219168	0.0689306	0.803187	0.701684	0.919372	0.00147504	-3.17955	0.275059	0.00582305	0.00592713
ANTIDEPRESSANTS	I9_CABG		1	224979	4361	589	0.00372693	-0.239473	0.086232	0.787043	0.664655	0.931967	0.0054851	-2.77707	0.180855	-0.0754373	0.0019391	0.927338	0.92382	0.930869	0	-38.9034	1951.44	-1.43672	0.0635345	0.237705	0.209873	0.269228	3.20753e-113	-22.6133	0.406797	-0.00961824	0.138649	0.990428	0.754749	1.2997	0.944694	-0.0693714	0.0948015	-0.0159319	0.0632336	0.984194	0.869471	1.11405	0.801077	-0.251954	0.275993	0.0346686	0.00551107
I9_CABG	ANTIDEPRESSANTS		1	168339	37066	727	0.296214	0.103839	0.107952	1.10942	0.897855	1.37084	0.336098	0.961904	0.0206249	0.00232895	0.000813848	1.00233	1.00073	1.00393	0.00421435	2.86166	1959.39	0.4228	0.0309853	1.52623	1.4363	1.62179	2.15745e-42	13.6452	0.592681	0.190422	0.280526	1.20976	0.698089	2.09647	0.497261	0.678805	0.00389688	0.459384	0.0350024	1.5831	1.47813	1.69552	2.38837e-39	13.1243	0.29697	0.0340682	0.00292718
HYPOTHYROIDISM	I9_CABG		1	192115	4361	273	0.00469575	-0.06361	0.161317	0.938371	0.684004	1.28733	0.693347	-0.394316	0.0843122	-0.0783513	0.00204775	0.92464	0.920936	0.928358	0	-38.2621	1950.68	-1.48183	0.0615522	0.227221	0.201398	0.256356	4.63735e-128	-24.0744	0.404604	0.117009	0.202394	1.12413	0.756022	1.67147	0.563182	0.578122	0.0602501	-0.0914609	0.0649386	0.912597	0.80353	1.03647	0.159007	-1.40842	0.26241	0.0323872	0.00532607
I9_CABG	HYPOTHYROIDISM		1	177274	16838	319	0.180876	0.354325	0.119467	1.42522	1.12769	1.80125	0.0030181	2.96589	0.0218791	-0.0187548	0.00102482	0.98142	0.979451	0.983393	8.18271e-75	-18.3006	1955.45	1.1901	0.0355501	3.2874	3.06614	3.52463	1.05398e-245	33.4767	0.691172	-0.00285573	0.35359	0.997148	0.49863	1.99407	0.993556	-0.0080764	0.00387161	0.108551	0.0422822	1.11466	1.02601	1.21097	0.0102497	2.56729	0.229595	0.0383519	0.00361055
AMN2	I9_CABG		1	173294	4361	12	0.00239173	-0.71618	0.454654	0.488615	0.200428	1.19118	0.115206	-1.57522	0.00474227	-0.0728234	0.00199287	0.929765	0.92614	0.933404	2.38871e-292	-36.542	1950.66	-1.34447	0.0573765	0.260678	0.232951	0.291705	1.99636e-121	-23.4324	0.375464	-0.0641166	0.909135	0.937896	0.157864	5.57219	0.943776	-0.0705248	0.00226804	-0.0874788	0.0636858	0.916238	0.80872	1.03805	0.169566	-1.3736	0.273505	0.0321544	0.00547762
I9_CABG	AMN2		1	180077	1020	18	0.00466327	-0.71655	0.301247	0.488434	0.270632	0.881521	0.0173779	-2.37861	0.0314843	-0.054199	0.0019376	0.947244	0.943653	0.950848	3.53693e-172	-27.9722	1955.29	0.412123	0.0761438	1.51002	1.30067	1.75306	6.21775e-08	5.41242	0.515142	0.488329	0.603261	1.62959	0.499543	5.31599	0.418238	0.809482	0.0047976	-0.577081	0.104351	0.561535	0.45767	0.688973	3.19842e-08	-5.53021	0.225187	0.000338029	0.0067456
MEMLOSS	I9_CABG		1	172740	4361	14	0.00349914	-0.225952	0.422509	0.797756	0.348516	1.82607	0.592797	-0.534787	0.00474374	-0.072861	0.00195702	0.92973	0.926171	0.933303	2.17663e-303	-37.2307	1950.38	-1.45007	0.0574144	0.234554	0.20959	0.262491	9.67566e-141	-25.2562	0.374858	-0.122339	0.825652	0.884848	0.175412	4.46352	0.882206	-0.148173	0.00206249	-0.146457	0.0654125	0.863763	0.759826	0.981917	0.0251574	-2.23898	0.270187	0.0307042	0.00531837
I9_CABG	MEMLOSS		1	181051	1234	79	0.0141518	0.599299	0.172369	1.82084	1.29882	2.55268	0.000507376	3.47683	0.0374785	-0.064298	0.00264592	0.937726	0.932875	0.942601	1.92031e-130	-24.3008	1954.54	0.0450372	0.0711716	1.04607	0.909865	1.20266	0.526866	0.632797	0.503303	0.482403	0.444649	1.61996	0.67766	3.87256	0.277963	1.08491	0.00516944	-0.0681978	0.0816688	0.934076	0.79591	1.09623	0.403687	-0.835054	0.256605	-0.00997093	0.00696292
SLEEP	I9_CABG		1	191320	4361	336	0.00486684	0.0140244	0.110666	1.01412	0.816375	1.25977	0.899157	0.126727	0.0839716	-0.077124	0.00204853	0.925775	0.922065	0.9295	3.4670797018651e-310	-37.6485	1950.98	-1.43784	0.0593607	0.23744	0.211361	0.266736	1.3009e-129	-24.2221	0.374184	-0.0059851	0.252737	0.994033	0.605713	1.6313	0.981107	-0.0236812	0.0247754	-0.114215	0.0654259	0.892066	0.784703	1.01412	0.0808602	-1.74572	0.271962	0.0261551	0.00579083
I9_CABG	SLEEP		1	178646	16782	395	0.0395669	0.341958	0.131721	1.4077	1.08739	1.82236	0.0094298	2.59607	0.0245894	-0.0103866	0.00108152	0.989667	0.987571	0.991767	7.71063e-22	-9.60372	1956.54	-0.582675	0.0595123	0.558402	0.496923	0.627488	1.23274e-22	-9.79083	0.437494	-0.673905	0.289658	0.509714	0.288912	0.899267	0.0199889	-2.32656	0.00341021	0.0941387	0.0477708	1.09871	1.00051	1.20656	0.0487657	1.97063	0.247599	0.0912894	0.0108242
TRAUMBRAIN_NONCONCUS	I9_CABG		1	174299	4361	48	0.00219241	-0.0247642	0.249014	0.97554	0.598797	1.58932	0.920782	-0.0994489	0.0135011	-0.0725643	0.00190923	0.930006	0.926532	0.933493	0	-38.0071	1950.45	-1.48738	0.0569788	0.225965	0.202087	0.252663	3.28193e-150	-26.104	0.379667	-0.759467	0.818021	0.467916	0.0941572	2.32531	0.35319	-0.92842	0.00296615	-0.129731	0.0642035	0.878332	0.774475	0.996115	0.0433185	-2.02063	0.270635	0.0316338	0.00564186
I9_CABG	TRAUMBRAIN_NONCONCUS		1	178823	2561	151	0.032668	0.172414	0.144696	1.18817	0.894769	1.57778	0.233433	1.19156	0.0388197	-0.0477992	0.00206444	0.953325	0.949476	0.95719	1.33938e-118	-23.1535	1953.64	-0.745071	0.0559642	0.474701	0.425385	0.529733	1.93577e-40	-13.3134	0.452413	1.3564	0.3316	3.88218	2.0268	7.436	4.30534e-05	4.09045	0.00653041	0.341666	0.0590242	1.40729	1.25355	1.57989	7.09848e-09	5.78858	0.286734	-0.0164429	0.00563023
I9_CABG	SFN		1	180846	250	10	0.00258528	0.211348	0.381788	1.23534	0.584524	2.61079	0.579871	0.553574	0.0335356	-0.0347612	0.00418878	0.965836	0.957939	0.973798	1.05317e-16	-8.29863	1956.78	-0.648583	0.140412	0.522786	0.397012	0.688407	3.85317e-06	-4.61915	0.511122	0.800085	0.852221	2.22573	0.418839	11.8276	0.347821	0.938823	0.00539265	0.0212957	0.154146	1.02152	0.755156	1.38185	0.89012	0.138152	0.263734	-0.00361314	0.01509
I9_CABG	VD_U		0.1	179068	547	79	0.000506968	0.68279	0.220762	1.97939	1.28415	3.05104	0.00198224	3.09288	0.0460379	-0.184047	0.00739061	0.831897	0.819933	0.844035	6.94455e-137	-24.9028	1954.05	-0.540983	0.157392	0.582176	0.427641	0.792554	0.000587837	-3.43717	0.487167	1.3485	0.460426	3.85166	1.56216	9.49665	0.00340251	2.92882	0.00721848	0.76479	0.140695	2.14854	1.63073	2.83078	5.45539e-08	5.43579	0.279275	0.0162762	0.0146913
I9_CABG	VD_MX		0.1	177424	140	15	5.3442e-05	0.645101	0.342447	1.90618	0.974242	3.72959	0.0595924	1.8838	0.0319651	-0.176344	0.0106065	0.838329	0.821081	0.85594	4.51783e-62	-16.626	1956.59	-0.606166	0.226366	0.545438	0.349993	0.850025	0.00741036	-2.67782	0.513362	-0.149952	0.844923	0.860749	0.16431	4.50909	0.859135	-0.177475	0.00611354	-0.00622009	0.21856	0.993799	0.647525	1.52525	0.977296	-0.0284594	0.265153	0.0253942	0.0206688
I9_CABG	VD_SC		0.1	178339	318	36	0.000261983	0.469095	0.25363	1.59855	0.972369	2.62796	0.0643819	1.84953	0.0391794	-0.158531	0.00722511	0.853396	0.841396	0.865568	1.03973e-106	-21.9417	1955.16	-0.326162	0.154273	0.721689	0.533372	0.976493	0.034499	-2.11419	0.495376	0.325653	0.644839	1.38493	0.391319	4.90148	0.613549	0.505014	0.00605347	0.542771	0.151967	1.72077	1.27751	2.31782	0.000354759	3.57164	0.259963	0.0336583	0.0148635
I9_CABG	VD_MI		1	179857	215	24	0.000111256	0.561054	0.273534	1.75252	1.02524	2.99571	0.0402544	2.05113	0.0365398	-0.154803	0.00931886	0.856584	0.841081	0.872373	5.72626e-62	-16.6118	1955.68	-0.779271	0.195324	0.45874	0.312826	0.672714	6.61775e-05	-3.98963	0.492692	0.28238	0.86547	1.32628	0.243183	7.23335	0.744217	0.326274	0.00441876	0.655646	0.166155	1.92639	1.39094	2.66795	7.94719e-05	3.94599	0.263936	0.0231285	0.0171596
I9_CABG	AD_U		1	179954	223	19	6.74419e-05	0.404745	0.327316	1.49892	0.789154	2.84705	0.216251	1.23656	0.0353261	-0.188033	0.00887416	0.828587	0.8143	0.843125	1.20986e-99	-21.1889	1956.02	-0.261545	0.198439	0.769862	0.521793	1.13587	0.1875	-1.31801	0.511889	0.321038	0.768351	1.37856	0.305768	6.21525	0.676073	0.417827	0.00696332	0.468377	0.188615	1.5974	1.10373	2.31188	0.013019	2.48325	0.261549	0.0237657	0.0199982
I9_CABG	AD_AM		0.1	177441	1037	119	0.000908216	0.622955	0.275994	1.86443	1.08546	3.20241	0.0239997	2.25713	0.0416418	-0.179333	0.0062625	0.835828	0.825631	0.84615	2.39661e-180	-28.636	1953.08	-0.177173	0.113359	0.837635	0.670751	1.04604	0.118069	-1.56293	0.49403	0.511273	0.540044	1.66741	0.57856	4.8055	0.343779	0.946725	0.00686567	0.486439	0.122343	1.62651	1.27973	2.06727	7.0074e-05	3.97603	0.264627	0.010233	0.010498
I9_CABG	AD_LO		1	182053	3241	289	0.00226686	0.642408	0.230231	1.90105	1.21065	2.98518	0.00526629	2.79028	0.0506509	-0.172687	0.00525404	0.841401	0.832781	0.850111	6.41663e-237	-32.8674	1948.1	-0.00658896	0.0918259	0.993433	0.829802	1.18933	0.942797	-0.0717549	0.472924	-0.0222392	0.434749	0.978006	0.417134	2.29302	0.959203	-0.0511541	0.00897057	0.431754	0.102699	1.53996	1.25918	1.88333	2.62147e-05	4.20408	0.276994	-0.00693662	0.0100409
I9_CABG	AD_EO		1	177130	665	42	0.000874651	-0.000296661	0.235497	0.999703	0.630103	1.5861	0.998995	-0.00125972	0.0345379	-0.129956	0.00497314	0.878134	0.869616	0.886735	1.59752e-150	-26.1315	1954.58	0.00150322	0.106111	1.0015	0.813448	1.23304	0.988697	0.0141665	0.517429	0.310335	0.558614	1.36388	0.456326	4.07642	0.578522	0.555544	0.00623601	0.45381	0.11161	1.5743	1.26498	1.95926	4.78204e-05	4.06603	0.259834	0.00340294	0.0111046
I9_CABG	PD2ND		1	179844	377	18	0.00075216	0.543315	0.278826	1.7217	0.996821	2.97372	0.0513454	1.94858	0.0336594	-0.0373371	0.00399302	0.963351	0.955841	0.97092	8.71706e-21	-9.35058	1956.51	-0.259429	0.113677	0.771492	0.617402	0.96404	0.0224795	-2.28217	0.508042	-1.1276	1.0639	0.323809	0.0402421	2.60553	0.2892	-1.05988	0.00596916	0.415558	0.117536	1.51522	1.20344	1.90776	0.000406897	3.53557	0.263306	0.0372246	0.00866976
PDSTRICT	I9_CABG		1	173877	4361	28	0.00398081	-0.281177	0.334524	0.754895	0.391863	1.45425	0.400613	-0.840527	0.00841803	-0.0714013	0.00196586	0.931088	0.927508	0.934683	7.64619e-289	-36.3206	1950.4	-1.36467	0.0570435	0.255465	0.228442	0.285686	1.75284e-126	-23.9233	0.376142	0.00859197	0.664369	1.00863	0.274289	3.70898	0.989682	0.0129325	0.00256647	-0.101644	0.0636041	0.903351	0.797472	1.02329	0.110025	-1.59808	0.273073	0.0316511	0.00547959
I9_CABG	PDSTRICT		1	176799	1558	111	0.00591807	0.454658	0.16424	1.57563	1.14196	2.174	0.00563567	2.76826	0.0384615	-0.0844856	0.00266663	0.918985	0.914194	0.923801	2.70172e-220	-31.6826	1953.3	-0.36934	0.0720782	0.69119	0.600127	0.796071	2.98871e-07	-5.12416	0.4784	0.0272778	0.466616	1.02765	0.41177	2.56471	0.953383	0.0584588	0.00529543	-0.327671	0.08206	0.7206	0.613541	0.84634	6.52236e-05	-3.99307	0.260591	0.00132434	0.00696879
I9_CABG	PD_DEMENTIA		1	181747	294	33	0.000631003	0.678374	0.252482	1.97067	1.20143	3.23244	0.00721358	2.68682	0.0374606	-0.121746	0.00521027	0.885373	0.876378	0.894461	9.36611e-121	-23.3665	1956.28	-0.465277	0.147766	0.627961	0.470058	0.838907	0.00163977	-3.14874	0.503398	-0.0081125	0.703093	0.99192	0.25003	3.93515	0.990794	-0.0115383	0.00629869	-0.38946	0.167255	0.677423	0.488078	0.940222	0.0198838	-2.32853	0.257252	-0.0231356	0.0150433
MIGRAINE_TRIPTAN	I9_CABG		1	188829	4361	57	0.00243787	-0.593758	0.233326	0.552248	0.349561	0.87246	0.0109355	-2.54475	0.0518251	-0.0708959	0.00197084	0.931559	0.927967	0.935164	2.25292e-283	-35.9725	1951.5	-1.48216	0.0581418	0.227146	0.202681	0.254564	2.40673e-143	-25.4922	0.407671	-0.141165	0.336892	0.868346	0.448667	1.68059	0.675202	-0.41902	0.0396252	-0.174824	0.0647752	0.839605	0.739498	0.953263	0.00695625	-2.69893	0.269959	0.0340682	0.00554657
I9_CABG	MIGRAINE_TRIPTAN		1	179523	12731	11	0.00788214	-2.03397	0.365551	0.130816	0.0638993	0.267808	2.63492e-08	-5.56411	0.0123162	0.0274313	0.0010803	1.02781	1.02564	1.02999	3.06532e-142	25.3923	1965.09	1.24893	0.0381588	3.48661	3.23536	3.75738	5.88178e-235	32.7298	0.720222	-0.550729	0.712	0.576529	0.142809	2.32749	0.439229	-0.773496	0.00177531	-0.0415162	0.0482579	0.959334	0.872754	1.0545	0.389625	-0.860297	0.214757	0.00735431	0.00346621
KRA_PSY_PERSON	I9_CABG		1	180893	4361	37	0.00247722	-0.250414	0.265329	0.778479	0.462801	1.30948	0.345278	-0.943787	0.0208647	-0.0701764	0.00189604	0.932229	0.928771	0.9357	7.33144e-300	-37.012	1950.71	-1.43831	0.0565908	0.237328	0.212412	0.265167	1.67816e-142	-25.416	0.382486	-0.485388	0.499916	0.615458	0.231026	1.63959	0.331579	-0.970939	0.0113351	-0.137154	0.0637736	0.871836	0.769395	0.987916	0.0315047	-2.15064	0.272244	0.0189628	0.005389
I9_CABG	KRA_PSY_PERSON		1	177537	3615	11	0.00323621	-0.904304	0.353942	0.404823	0.202294	0.810116	0.0106204	-2.55495	0.0220758	0.0374358	0.00145735	1.03815	1.03518	1.04111	1.60767e-145	25.6876	1962.23	0.386987	0.0567886	1.47254	1.31743	1.64591	9.4582e-12	6.81452	0.56771	-0.408559	0.821858	0.664607	0.132735	3.32771	0.619107	-0.497116	0.0040637	0.970885	0.0565462	2.64028	2.36329	2.94974	4.47103e-66	17.1698	0.333004	0.0696408	0.00498631
KRA_PSY_SLEEP_NONORG	I9_CABG		1	176030	4361	21	0.00316416	-0.0885746	0.446145	0.915235	0.381739	2.19431	0.842628	-0.198533	0.0099949	-0.0759054	0.00200439	0.926904	0.92327	0.930552	0	-37.8696	1950.97	-1.45075	0.0586484	0.234394	0.208941	0.262948	4.33925e-135	-24.7364	0.377868	-0.358557	0.784949	0.698684	0.15001	3.25419	0.647822	-0.45679	0.00489546	-0.134872	0.0652865	0.873828	0.76887	0.993113	0.0388427	-2.06585	0.271392	0.0199697	0.00548009
I9_CABG	KRA_PSY_SLEEP_NONORG		1	179227	1704	20	0.0274198	0.307059	0.28164	1.35942	0.782739	2.36097	0.275602	1.09025	0.0236565	0.0184014	0.00166049	1.01857	1.01526	1.02189	1.536e-28	11.0819	1958.82	0.141746	0.0597291	1.15228	1.02498	1.29539	0.0176368	2.37316	0.526596	1.00338	0.677319	2.72748	0.723129	10.2874	0.138501	1.4814	0.00259811	0.701377	0.0619707	2.01653	1.78589	2.27696	1.07028e-29	11.3179	0.283058	0.0479502	0.00524697
KRA_PSY_ANXIETY	I9_CABG		1	188830	4361	137	0.00405132	-0.101857	0.160348	0.903159	0.659588	1.23667	0.525281	-0.635226	0.066143	-0.0747174	0.00199685	0.928006	0.924381	0.931645	2.01944e-306	-37.4176	1951.42	-1.4845	0.059714	0.226615	0.201586	0.254753	2.00758e-136	-24.8602	0.391718	-0.0625116	0.249239	0.939402	0.576361	1.53112	0.801961	-0.25081	0.0397634	-0.190913	0.0659827	0.826204	0.725975	0.940271	0.00381113	-2.89339	0.276501	0.0342831	0.00560781
I9_CABG	KRA_PSY_ANXIETY		1	178718	13747	142	0.119269	0.0913517	0.139791	1.09565	0.833069	1.44101	0.513442	0.653487	0.016396	0.0256289	0.00101337	1.02596	1.02392	1.028	4.0368e-141	25.2908	1964.47	0.505998	0.0365296	1.65864	1.54404	1.78175	1.24167e-43	13.8517	0.633335	0.42165	0.332977	1.52447	0.793751	2.9279	0.205404	1.2663	0.00318521	0.528496	0.0417034	1.69638	1.56323	1.84086	8.3735e-37	12.6727	0.301707	0.0288857	0.00337388
KRA_PSY_MOOD	I9_CABG		1	194727	4361	206	0.00410147	-0.301988	0.127754	0.739347	0.575575	0.949718	0.0180876	-2.36382	0.0854362	-0.0720467	0.00194248	0.930487	0.926952	0.934037	4.07043e-301	-37.09	1951.28	-1.54598	0.0587592	0.213102	0.18992	0.239114	1.45511e-152	-26.3105	0.395426	0.15438	0.213382	1.16693	0.76809	1.77289	0.469378	0.723492	0.0441357	-0.115238	0.0644319	0.891154	0.785429	1.01111	0.0736906	-1.78853	0.276155	0.0283975	0.00563182
I9_CABG	KRA_PSY_MOOD		1	173650	17913	202	0.145147	0.144609	0.134363	1.15559	0.888037	1.50375	0.281812	1.07626	0.0155688	0.0218689	0.00100881	1.02211	1.02009	1.02413	3.31125e-104	21.678	1963.66	0.446858	0.0361664	1.56339	1.45641	1.67824	4.54352e-35	12.3556	0.607919	0.342706	0.317762	1.40876	0.755703	2.62615	0.28081	1.0785	0.00290559	0.681139	0.0406805	1.97613	1.82468	2.14014	6.30397e-63	16.7436	0.321783	0.0411757	0.00412152
KRA_PSY_SCHIZODEL	I9_CABG		1	179312	4361	41	0.00246328	-0.838541	0.226541	0.432341	0.277326	0.674003	0.000214329	-3.7015	0.0296401	-0.0714163	0.00195407	0.931074	0.927515	0.934647	1.95879e-292	-36.5474	1951.03	-1.42164	0.0576611	0.241319	0.215531	0.270193	3.25078e-134	-24.655	0.380986	0.10357	0.453723	1.10912	0.455788	2.69896	0.819439	0.228266	0.0126021	-0.0579404	0.0652338	0.943706	0.830441	1.07242	0.374435	-0.888196	0.272709	0.0293483	0.00534879
I9_CABG	KRA_PSY_SCHIZODEL		1	177945	5196	33	0.013037	-0.442368	0.239393	0.642513	0.401889	1.02721	0.0646206	-1.84787	0.0206311	0.0434701	0.00147526	1.04443	1.04141	1.04745	7.81445e-191	29.4662	1963.78	-0.301898	0.0524386	0.739413	0.667192	0.819453	8.55321e-09	-5.75718	0.516804	0.540965	0.477651	1.71766	0.673524	4.3805	0.257402	1.13255	0.00448096	1.08754	0.0525599	2.96696	2.67653	3.28891	4.14189e-95	20.6914	0.343727	0.0687578	0.00427079
KRA_PSY_ALCOH	I9_CABG		1	178628	4361	35	0.00612005	0.24669	0.341525	1.27978	0.655276	2.49947	0.470098	0.72232	0.0110057	-0.0732574	0.00191383	0.929362	0.925882	0.932854	0	-38.2779	1950.75	-1.39341	0.0568109	0.248228	0.222071	0.277466	7.5915e-133	-24.5271	0.377827	-0.0312179	0.820969	0.969264	0.193919	4.84468	0.969667	-0.0380257	0.00363489	-0.0888808	0.0626156	0.914955	0.809282	1.03443	0.155763	-1.41947	0.276959	0.0283224	0.00530496
I9_CABG	KRA_PSY_ALCOH		1	179812	1908	25	0.00264236	-0.286021	0.23727	0.751247	0.471861	1.19606	0.228024	-1.20546	0.0291971	0.0159554	0.00161249	1.01608	1.01288	1.0193	4.37962e-23	9.89492	1958.24	-0.767835	0.060751	0.464016	0.411928	0.522692	1.28603e-36	-12.639	0.467551	-0.178419	1.06821	0.836592	0.103094	6.78879	0.867349	-0.167026	0.00345056	1.41905	0.0580001	4.13318	3.68904	4.63078	3.37662e-132	24.4663	0.343729	0.00554397	0.00576585
KRA_PSY_SUBSTANCE	I9_CABG		1	182535	4361	213	0.00449225	0.192002	0.131185	1.21167	0.936955	1.56694	0.143303	1.4636	0.0567056	-0.0761982	0.00200521	0.926633	0.922998	0.930282	0	-38.0001	1950.99	-1.48211	0.0591415	0.227158	0.202295	0.255076	1.3445e-138	-25.0604	0.376533	-0.24677	0.337603	0.78132	0.403139	1.51427	0.464812	-0.730947	0.0151084	-0.169381	0.0667957	0.844188	0.740596	0.962269	0.011219	-2.5358	0.285882	0.0291065	0.00556785
I9_CABG	KRA_PSY_SUBSTANCE		1	176094	8804	161	0.0233629	-0.139893	0.145433	0.869451	0.653808	1.15622	0.336097	-0.961905	0.0244193	0.011087	0.00120271	1.01115	1.00877	1.01354	3.01772e-20	9.21833	1959.15	-0.680334	0.0439326	0.506448	0.464664	0.55199	4.3226e-54	-15.4859	0.42383	0.37556	0.401781	1.45581	0.66237	3.19968	0.349924	0.934737	0.00287699	1.59208	0.0404624	4.91396	4.53931	5.31954	0	39.3471	0.468739	0.0290795	0.00404681
KRA_PSY_DEMENTIA	I9_CABG		1	178396	4361	19	0.00132243	-1.97877	0.300593	0.13824	0.0766943	0.249174	4.61433e-11	-6.58288	0.0235735	-0.0787135	0.00202389	0.924305	0.920645	0.927979	0	-38.8923	1950.45	-1.39942	0.0583545	0.246739	0.220073	0.276637	4.34736e-127	-23.9814	0.374342	0.714033	0.57096	2.04221	0.666945	6.25333	0.211086	1.25058	0.00910563	-0.07285	0.064827	0.92974	0.818804	1.05571	0.261115	-1.12376	0.270538	0.0423464	0.00633014
I9_CABG	KRA_PSY_DEMENTIA		1	179516	7018	637	0.0087904	0.403092	0.15318	1.49644	1.10834	2.02046	0.00850092	2.6315	0.0627055	-0.16022	0.00403961	0.851956	0.845237	0.858728	0	-39.6624	1943.71	-0.205683	0.0727285	0.814091	0.705936	0.938816	0.00468255	-2.8281	0.437562	0.589521	0.358627	1.80312	0.892804	3.64162	0.100212	1.64383	0.0112411	0.233618	0.0785336	1.26316	1.08295	1.47336	0.00293229	2.97475	0.298922	0.0129458	0.00728318
KRA_PSY_ANYMENTAL_SUICID_PREG_NERV	I9_CABG		1	172324	4361	14	0.00477856	0.0406988	0.50654	1.04154	0.385922	2.81094	0.935962	0.0803465	0.00712368	-0.0749831	0.00200001	0.927759	0.924129	0.931403	1.2742e-307	-37.4914	1950.95	-1.45708	0.058412	0.232914	0.207718	0.261167	2.42178e-137	-24.945	0.379001	-0.0723769	0.760607	0.93018	0.209472	4.13056	0.92419	-0.0951568	0.00464588	-0.149819	0.0664304	0.860864	0.755767	0.980576	0.0241164	-2.25527	0.267499	0.0321805	0.00536088
KRA_PSY_ANYMENTAL	I9_CABG		1	216883	4361	519	0.00399609	-0.233178	0.0863789	0.792013	0.668659	0.938122	0.00694492	-2.69947	0.163731	-0.0753057	0.00202909	0.92746	0.923779	0.931156	1.7318e-301	-37.113	1951.2	-1.49678	0.0610187	0.22385	0.198617	0.252288	7.0998e-133	-24.5298	0.391451	0.0721615	0.153751	1.07483	0.795178	1.45283	0.638826	0.469341	0.0729706	-0.133435	0.0642247	0.875084	0.771579	0.992474	0.0377433	-2.07763	0.288774	0.0332194	0.00566529
I9_CABG	KRA_PSY_ANYMENTAL		1	167420	33189	924	0.265746	0.436024	0.105312	1.54655	1.25811	1.90111	3.46876e-05	4.14028	0.0281456	0.00315227	0.000865579	1.00316	1.00146	1.00486	0.00027073	3.64181	1958.54	0.172606	0.0319228	1.1884	1.11632	1.26513	6.40913e-08	5.40699	0.544937	-0.00306081	0.230299	0.996944	0.6348	1.56569	0.989396	-0.0132906	0.00515048	0.684409	0.0352109	1.9826	1.85039	2.12426	3.72321e-84	19.4374	0.328252	0.0251348	0.00292373
T2D_INCLAVO	I9_CABG		1	200475	4361	1035	0.0089398	0.586953	0.0831291	1.7985	1.52809	2.11676	1.65615e-12	7.06074	0.160322	-0.073665	0.00199601	0.928983	0.925356	0.932624	3.69489e-298	-36.9061	1949.8	-1.43897	0.0614189	0.237172	0.210273	0.267513	2.17686e-121	-23.4288	0.361741	0.134905	0.143933	1.14443	0.863118	1.51742	0.348616	0.937277	0.0473265	-0.10173	0.0626536	0.903274	0.798891	1.02129	0.104443	-1.62369	0.272365	0.0247658	0.00577827
I9_CABG	T2D_INCLAVO		1	173542	24109	1108	0.133181	0.619669	0.129218	1.85831	1.44254	2.39393	1.62228e-06	4.79555	0.0404931	-0.0480503	0.00142107	0.953086	0.950435	0.955744	1.28271e-250	-33.8127	1950.27	-0.363356	0.0399787	0.695339	0.642933	0.752016	1.00209e-19	-9.08872	0.433664	0.202569	0.304239	1.22455	0.67453	2.22304	0.505524	0.665824	0.00544586	0.309533	0.0452694	1.36279	1.24708	1.48923	8.05379e-12	6.83759	0.289332	0.11568	0.00381955
I9_CABG	DM_AION		0.1	180668	191	22	0.00275496	1.47822	0.288788	4.38514	2.48979	7.72334	3.07627e-07	5.11871	0.0310802	-0.0372737	0.00522258	0.963412	0.953601	0.973325	9.53812e-13	-7.13701	1956.97	-0.143467	0.156103	0.86635	0.637992	1.17644	0.358069	-0.91905	0.509001	-0.227409	0.696026	0.796595	0.203595	3.11679	0.743876	-0.326725	0.00509511	0.103911	0.176646	1.1095	0.784809	1.56853	0.556367	0.588246	0.248641	0.0144056	0.0151056
I9_CABG	DM_RET_VEIN_OCCLU		0.1	180502	325	35	0.000320051	1.23696	0.227372	3.44514	2.2063	5.37959	5.32014e-08	5.44026	0.0355541	-0.0753871	0.00449866	0.927384	0.919243	0.935598	4.97737e-63	-16.7577	1955.81	-0.391808	0.133768	0.675834	0.519965	0.878427	0.00340049	-2.929	0.511547	-1.79158	1.05325	0.166697	0.0211536	1.31362	0.0889423	-1.701	0.00647948	-0.0756356	0.146798	0.927154	0.695336	1.23626	0.606389	-0.515235	0.26516	0.0904006	0.0100399
I9_CABG	DM_RET_ART_OCCLU_BRANCH		0.1	179938	98	19	0.000675084	1.50991	0.318548	4.52631	2.42432	8.45079	2.13754e-06	4.73997	0.0362344	-0.0775315	0.00774448	0.925398	0.911457	0.939552	1.36089e-23	-10.0112	1956.84	-0.497806	0.252057	0.607863	0.370895	0.996232	0.0482709	-1.97498	0.505721	0.251208	0.84602	1.28558	0.244879	6.74909	0.766521	0.296928	0.00520111	0.173365	0.235713	1.1893	0.749288	1.88771	0.462039	0.735493	0.260749	0.115398	0.0169748
I9_CABG	DM_RET_ART_OCCLU_MAIN		0.1	180610	81	16	0.00102679	1.55915	0.351743	4.75476	2.38627	9.47409	9.30903e-06	4.43263	0.034154	-0.0746122	0.00925872	0.928103	0.911413	0.945099	7.71799e-16	-8.05859	1956.7	-0.462446	0.280285	0.629742	0.363563	1.0908	0.0989606	-1.64991	0.522191	0.654333	0.746748	1.92386	0.445173	8.31415	0.380897	0.876244	0.00606796	0.261841	0.262988	1.29932	0.77599	2.17559	0.319426	0.995639	0.254854	0.0892637	0.0174878
DM_OPTHALMIC_COMORB	I9_CABG		1	172804	4361	20	0.0132228	1.0515	0.542328	2.86193	0.988598	8.28509	0.0525189	1.93886	0.00319555	-0.075391	0.00195786	0.927381	0.923829	0.930946	0	-38.5068	1950.67	-1.44439	0.0574594	0.23589	0.210765	0.264009	1.93176e-139	-25.1376	0.378724	-0.00937169	1.16729	0.990672	0.100535	9.76213	0.993594	-0.00802861	0.000721575	-0.129535	0.0639367	0.878504	0.775032	0.99579	0.0427663	-2.02599	0.27358	0.0358918	0.00543104
I9_CABG	DM_OPTHALMIC_COMORB		0.1	178719	503	72	0.00287713	1.28787	0.188647	3.62505	2.50458	5.2468	8.67954e-12	6.82686	0.0414642	-0.0722064	0.00362855	0.930339	0.923746	0.936979	4.10895e-88	-19.8995	1955.56	-0.357163	0.111396	0.699658	0.562424	0.870378	0.00134472	-3.20626	0.493845	-0.0746202	0.507975	0.928096	0.342923	2.51183	0.883213	-0.146897	0.00550696	0.044889	0.119606	1.04591	0.827341	1.32223	0.707432	0.375308	0.261743	0.0923504	0.00816346
DM_RETINA_NOS	I9_CABG		1	172299	4361	101	0.0412972	1.18478	0.302853	3.26996	1.80613	5.92019	9.15152e-05	3.91205	0.0137337	-0.0747497	0.00201361	0.927976	0.92432	0.931645	1.22544e-301	-37.1223	1950.31	-1.40278	0.0580319	0.245913	0.219474	0.275537	4.33123e-129	-24.1725	0.372451	0.984812	0.540633	2.67731	0.927903	7.72493	0.0685171	1.82159	0.00461207	-0.145828	0.064249	0.864306	0.76204	0.980297	0.0232239	-2.26973	0.271907	0.0311979	0.00560012
I9_CABG	DM_RETINA_NOS		1	178773	946	73	0.00593129	0.620864	0.167799	1.86054	1.33908	2.58506	0.000215551	3.70006	0.0401995	-0.033514	0.00242857	0.967041	0.962449	0.971655	2.55265e-43	-13.7999	1956.05	-0.607284	0.0792963	0.544828	0.466403	0.636441	1.88236e-14	-7.65842	0.491008	0.148858	0.415054	1.16051	0.514455	2.61788	0.71986	0.358646	0.00680066	0.00818798	0.0849735	1.00822	0.853542	1.19093	0.923235	0.0963592	0.258879	0.0598626	0.00626152
DM_MACULOPATHY	I9_CABG		1	169537	4361	86	0.0532173	1.17036	0.343661	3.22316	1.64343	6.32139	0.000660246	3.40558	0.0113895	-0.0736686	0.00197989	0.92898	0.925382	0.932592	4.98885e-303	-37.2084	1950.48	-1.46222	0.0580159	0.231721	0.206814	0.259626	3.63678e-140	-25.2038	0.374094	1.28295	0.675316	3.60727	0.960148	13.5525	0.0574621	1.89978	0.00331332	-0.01695	0.065101	0.983193	0.865413	1.117	0.794583	-0.260364	0.267033	0.0300676	0.00547049
I9_CABG	DM_MACULOPATHY		1	177258	1108	82	0.0186467	0.537056	0.175869	1.71096	1.2121	2.41514	0.00226014	3.05373	0.0385016	-0.0328876	0.00233967	0.967647	0.96322	0.972095	7.02326e-45	-14.0565	1955.56	-0.552737	0.0748443	0.575373	0.496867	0.666282	1.52261e-13	-7.38517	0.477182	1.19828	0.365246	3.31441	1.61995	6.78125	0.00103533	3.28075	0.00713542	-0.0910386	0.084129	0.912982	0.774195	1.07665	0.279194	-1.08213	0.256578	0.069063	0.00673822
I9_CABG	DM_NEOVASCULAR_GLAUCOMA		1	180632	416	35	0.000662612	0.967467	0.215098	2.63127	1.72612	4.01107	6.86618e-06	4.4978	0.034353	-0.0530447	0.00420144	0.948338	0.94056	0.956179	1.53025e-36	-12.6254	1955.73	-0.398501	0.112529	0.671326	0.538451	0.836989	0.000398137	-3.54132	0.500409	-1.62102	1.05644	0.197697	0.024931	1.5677	0.124928	-1.53441	0.00490757	0.036841	0.121623	1.03753	0.81747	1.31682	0.761958	0.302911	0.25732	0.00821674	0.0110521
DM_VITREOUS_BLEEDING	I9_CABG		1	171685	4361	36	0.0223957	0.556186	0.396497	1.74401	0.801758	3.79362	0.160692	1.40275	0.00661225	-0.074323	0.00201353	0.928372	0.924715	0.932043	2.99014e-298	-36.9118	1950.36	-1.50487	0.0583571	0.222047	0.198048	0.248954	1.23383e-146	-25.7872	0.376485	1.03772	0.602477	2.82278	0.86664	9.19424	0.0849921	1.72243	0.00289286	-0.174983	0.0646553	0.839472	0.739555	0.952888	0.00680182	-2.70639	0.273065	0.0291659	0.00547345
I9_CABG	DM_VITREOUS_BLEEDING		0.1	181092	998	71	0.0241781	0.606644	0.183469	1.83427	1.28024	2.62805	0.000944615	3.30652	0.0380386	-0.0360306	0.00217652	0.964611	0.960505	0.968735	1.49214e-61	-16.5542	1955.37	-0.314978	0.0747828	0.729805	0.630304	0.845012	2.53221e-05	-4.21191	0.503715	1.17224	0.374457	3.22921	1.55007	6.72728	0.0017451	3.1305	0.00742942	-0.162335	0.0868247	0.850156	0.71712	1.00787	0.0615267	-1.86969	0.254383	0.019859	0.0071559
DM_RETINA_PROLIF	I9_CABG		1	176859	4361	167	0.0197729	0.730464	0.23831	2.07604	1.30132	3.312	0.00217538	3.06518	0.0277917	-0.0760731	0.00204704	0.926748	0.923038	0.930474	2.76227e-302	-37.1624	1950.52	-1.48689	0.0588326	0.226075	0.201453	0.253707	6.30224e-141	-25.2732	0.377145	0.763296	0.35499	2.14534	1.06985	4.30198	0.03154	2.15019	0.0110364	-0.111852	0.0654136	0.894177	0.786579	1.01649	0.0872812	-1.70992	0.268687	0.0287114	0.00538161
I9_CABG	DM_RETINA_PROLIF		1	182433	3341	166	0.0220381	0.397659	0.138401	1.48834	1.13473	1.95214	0.00406276	2.87325	0.037167	-0.0363838	0.00139152	0.96427	0.961644	0.966904	1.06992e-150	-26.1469	1954.24	-0.26953	0.0480734	0.763738	0.695062	0.8392	2.06301e-08	-5.60663	0.478237	0.0465748	0.326872	1.04768	0.552063	1.98823	0.886696	0.142487	0.00603004	-0.172101	0.0558068	0.841894	0.754664	0.939206	0.00204321	-3.08388	0.245368	0.0263898	0.00427699
DM_BCKGRND_RETINA_NONPROLIF	I9_CABG		1	172775	4361	16	0.0692542	2.03855	0.602482	7.67946	2.35769	25.0135	0.000715463	3.38358	0.0026771	-0.0749001	0.00203064	0.927836	0.924151	0.931536	8.0711e-298	-36.8849	1950.41	-1.402	0.0569802	0.246105	0.220099	0.275184	1.11785e-133	-24.605	0.376853	0.634628	0.853265	1.88632	0.354243	10.0445	0.457019	0.743764	0.00123558	-0.0968078	0.0631858	0.90773	0.801996	1.02741	0.125495	-1.53211	0.27049	0.0227465	0.0055238
I9_CABG	DM_BCKGRND_RETINA_NONPROLIF		1	183796	237	13	0.00420711	0.604706	0.347807	1.83071	0.925894	3.61976	0.0821008	1.73862	0.0360525	-0.00810399	0.00377693	0.991929	0.984613	0.999299	0.0319006	-2.14565	1956.43	-0.556213	0.141587	0.573376	0.434428	0.756766	8.55096e-05	-3.92841	0.506895	1.0344	0.737006	2.81341	0.66356	11.9285	0.160464	1.40351	0.00581492	0.0600033	0.156989	1.06184	0.780598	1.44441	0.702303	0.382214	0.256189	0.0624296	0.010679
DM_BCKGRND_RETINA	I9_CABG		1	172164	4361	82	0.0177016	1.00421	0.319427	2.72975	1.45956	5.10533	0.00166778	3.14378	0.0125218	-0.075226	0.00198228	0.927534	0.923937	0.931145	0	-37.9492	1950.63	-1.41816	0.058319	0.242159	0.216002	0.271483	1.28621e-130	-24.3173	0.375141	0.311445	0.52493	1.3654	0.488011	3.82022	0.552976	0.593307	0.00472134	-0.0174072	0.0644551	0.982743	0.866114	1.11508	0.787109	-0.270067	0.267166	0.0293715	0.00542651
I9_CABG	DM_BCKGRND_RETINA		1	180403	1124	96	0.0211636	0.813264	0.161611	2.25526	1.64297	3.09573	4.84837e-07	5.03222	0.0397727	-0.0284535	0.00219103	0.971947	0.967782	0.97613	1.46231e-38	-12.9864	1956.01	-0.48667	0.0728143	0.61467	0.532919	0.708962	2.32967e-11	-6.68371	0.489802	0.993463	0.369662	2.70057	1.30856	5.57337	0.00719905	2.68749	0.00699301	0.0708946	0.0790074	1.07347	0.919468	1.25326	0.36955	0.897316	0.259324	0.0629344	0.00566428
DM_RETINOPATHY	I9_CABG		1	177004	4361	255	0.0178752	0.87173	0.185678	2.39104	1.66163	3.44065	2.66818e-06	4.69484	0.0402825	-0.0698417	0.00185544	0.932541	0.929156	0.935939	4.47982215268307e-310	-37.6417	1950.43	-1.50722	0.0580664	0.221524	0.197694	0.248227	1.52111e-148	-25.9569	0.381142	0.460868	0.277698	1.58545	0.919965	2.73233	0.0969945	1.6596	0.0154167	-0.0201911	0.0648417	0.980011	0.863052	1.11282	0.755503	-0.311391	0.261886	0.0234705	0.00545983
I9_CABG	DM_RETINOPATHY		1	178672	5716	329	0.0761621	0.576637	0.128809	1.78004	1.38289	2.29126	7.58084e-06	4.47669	0.042709	-0.0460273	0.00137676	0.955016	0.952442	0.957596	4.76131e-245	-33.4316	1952.04	-0.235541	0.0442419	0.790143	0.724513	0.861718	1.01548e-07	-5.32393	0.471368	0.72504	0.321966	2.06481	1.09854	3.881	0.0243277	2.25191	0.0074087	-0.0648597	0.0510095	0.937199	0.848031	1.03574	0.203543	-1.27152	0.242395	0.0413916	0.00398485
DM_HYPOGLYC	I9_CABG		1	175330	4361	178	0.0304676	0.815203	0.219892	2.25964	1.46846	3.47708	0.000209487	3.70729	0.0258655	-0.0742327	0.00202322	0.928456	0.924781	0.932145	1.04229e-294	-36.6903	1950.4	-1.4207	0.0579426	0.241545	0.215614	0.270595	9.24575e-133	-24.5191	0.370471	1.06237	0.394136	2.89322	1.33625	6.26437	0.00702952	2.69544	0.00744767	-0.118587	0.064104	0.888174	0.783307	1.00708	0.064325	-1.84992	0.273953	0.0285047	0.00594303
I9_CABG	DM_HYPOGLYC		1	181252	3114	301	0.0311142	0.800905	0.125097	2.22756	1.74319	2.84651	1.53079e-10	6.40227	0.0526959	-0.0467108	0.00191134	0.954363	0.950795	0.957945	6.62892e-132	-24.4387	1952.51	-0.45396	0.05523	0.635108	0.569948	0.707718	2.04449e-16	-8.21944	0.448138	0.836129	0.309976	2.30742	1.25681	4.23627	0.00698844	2.69739	0.00878266	0.48131	0.0576132	1.61819	1.4454	1.81164	6.58996e-17	8.35416	0.294163	0.0893797	0.00508841
DM_KETOACIDOSIS	I9_CABG		1	175333	4361	182	0.0265219	1.03023	0.226311	2.8017	1.79797	4.36578	5.30731e-06	4.55226	0.024459	-0.0753627	0.00201707	0.927407	0.923748	0.931081	1.58838e-305	-37.3625	1950.44	-1.43254	0.0577929	0.238702	0.213138	0.267332	1.22422e-135	-24.7875	0.377151	0.759925	0.419586	2.13811	0.939447	4.8662	0.0701208	1.81113	0.00734776	-0.0629151	0.0640247	0.939023	0.82828	1.06457	0.325771	-0.982668	0.272974	0.0391437	0.00578532
I9_CABG	DM_KETOACIDOSIS		1	176031	554	32	0.00725043	0.8876	0.236781	2.42929	1.52731	3.86396	0.000177819	3.74861	0.0323002	-0.000608145	0.00307262	0.999392	0.993391	1.00543	0.843104	-0.197924	1957.37	-0.472867	0.0951676	0.623213	0.517164	0.751008	6.73741e-07	-4.96878	0.508972	0.471299	0.552184	1.60207	0.542817	4.72837	0.393372	0.853518	0.00538336	0.627663	0.0947153	1.87323	1.55585	2.25535	3.42959e-11	6.62684	0.272431	0.0402927	0.00782127
DM_SEVERAL_COMPLICATIONS	I9_CABG		1	178698	4361	340	0.0270833	1.25976	0.165198	3.52459	2.5497	4.87223	2.42575e-14	7.62577	0.0494943	-0.0720651	0.00193237	0.93047	0.926953	0.934001	2.07655e-304	-37.2937	1950.48	-1.50687	0.0587345	0.221602	0.197505	0.248639	3.65139e-145	-25.6557	0.373171	0.524709	0.269642	1.68997	0.996218	2.86683	0.0516611	1.94595	0.015025	-0.155001	0.0637443	0.856414	0.755829	0.970385	0.0150318	-2.43161	0.26888	0.028108	0.00569908
I9_CABG	DM_SEVERAL_COMPLICATIONS		0.1	178684	6176	742	0.0736542	1.22866	0.117632	3.41664	2.71312	4.30258	1.5458e-25	10.4449	0.0735151	-0.0548228	0.0016999	0.946653	0.943504	0.949812	3.4418e-228	-32.2507	1950.4	-0.622038	0.0519762	0.536849	0.484852	0.594423	5.24244e-33	-11.9678	0.413746	0.715019	0.34861	2.04423	1.03225	4.04829	0.0402616	2.05106	0.00981824	0.330816	0.0568616	1.3921	1.24529	1.55623	5.95862e-09	5.81792	0.287975	0.102017	0.00524531
DM_PERIPH_ANGIOPATHY	I9_CABG		1	171655	4361	78	0.0705951	0.879984	0.357973	2.41086	1.19525	4.86278	0.013962	2.45824	0.0116387	-0.0757602	0.00205748	0.927039	0.923308	0.930784	8.25273e-297	-36.8219	1950.6	-1.49062	0.0584137	0.225233	0.200868	0.252555	1.23543e-143	-25.5183	0.381914	1.84825	0.645735	6.34871	1.79071	22.5085	0.00420655	2.86224	0.00226594	-0.151084	0.0665074	0.859776	0.754697	0.979484	0.0231057	-2.27168	0.269338	0.0243583	0.00553603
I9_CABG	DM_PERIPH_ANGIOPATHY		0.1	178280	1158	211	0.0143349	1.33219	0.14071	3.78933	2.87599	4.99271	2.86232e-21	9.46764	0.0559965	-0.0575361	0.00279119	0.944088	0.938937	0.949267	2.07711e-94	-20.6135	1954.09	-0.904763	0.0844796	0.404638	0.342891	0.477504	9.15185e-27	-10.7098	0.464136	0.960459	0.390442	2.6129	1.21554	5.6166	0.0138965	2.45993	0.00865926	0.499837	0.0844072	1.64845	1.3971	1.94503	3.18556e-09	5.92174	0.277529	0.0824102	0.00748878
DM_POLYNEURO	I9_CABG		1	170027	4361	27	0.15394	1.27568	0.560649	3.58113	1.1934	10.7462	0.0228844	2.27536	0.00385256	-0.0730524	0.00195914	0.929552	0.92599	0.933128	2.56538e-304	-37.288	1950.26	-1.50061	0.0579078	0.222995	0.199069	0.249797	4.66377e-148	-25.9137	0.378072	2.30947	1.13282	10.0691	1.09324	92.7395	0.0414807	2.03869	0.000728863	-0.0663512	0.0646935	0.935802	0.824358	1.06231	0.305069	-1.02562	0.269783	0.0321464	0.00556845
I9_CABG	DM_POLYNEURO		1	179680	464	34	0.00465962	0.919437	0.229224	2.50788	1.60025	3.9303	6.04418e-05	4.01108	0.0326211	-0.03373	0.00307589	0.966832	0.961021	0.972679	5.57174e-28	-10.9659	1956.52	-0.650254	0.108661	0.521913	0.421798	0.645791	2.17369e-09	-5.98426	0.497635	0.496213	0.611672	1.64249	0.495264	5.44713	0.417227	0.811241	0.00407764	0.32135	0.111256	1.37899	1.10881	1.715	0.00387218	2.88839	0.257381	0.0789227	0.00834207
DM_NEUROPATHY	I9_CABG		1	175397	4361	80	0.0319186	1.11906	0.322787	3.06196	1.62644	5.7645	0.000526588	3.46685	0.0110705	-0.0742245	0.00196464	0.928463	0.924895	0.932045	0	-37.7802	1950.54	-1.44602	0.0576304	0.235505	0.210351	0.263667	6.18277e-139	-25.0913	0.375178	0.811865	0.585095	2.2521	0.715395	7.08975	0.165265	1.38758	0.00345318	-0.1201	0.0631187	0.886832	0.783634	1.00362	0.0570708	-1.90277	0.276965	0.0310828	0.00555949
I9_CABG	DM_NEUROPATHY		1	178717	988	83	0.00231497	0.921041	0.166	2.5119	1.81427	3.47781	2.88251e-08	5.54843	0.0402282	-0.036815	0.00246602	0.963854	0.959207	0.968524	2.13798e-50	-14.9289	1955.26	-0.735122	0.0818358	0.479447	0.408395	0.562861	2.63761e-19	-8.98288	0.476584	-0.852379	0.565123	0.4264	0.140856	1.2908	0.131476	-1.50831	0.00615431	0.228418	0.0838776	1.25661	1.06611	1.48115	0.00646473	2.72323	0.270489	0.0836714	0.00649792
I9_CABG	CHARCOT		1	181960	204	18	7.61254e-10	1.26613	0.28674	3.5471	2.02207	6.22231	1.00729e-05	4.4156	0.0372493	-0.0189809	0.00356892	0.981198	0.974358	0.988086	1.04694e-07	-5.31838	1956.51	-0.662136	0.160077	0.515749	0.376858	0.705827	3.52844e-05	-4.13637	0.506152	-14.826	0.427031	3.64049e-07	1.57639e-07	8.4073e-07	4.10896e-264	-34.7187	0.0065734	-0.033185	0.174415	0.96736	0.687263	1.36161	0.849102	-0.190265	0.256868	0.0778164	0.00994384
DM_NEPHROPATHY	I9_CABG		1	173263	4361	134	0.0765131	1.51864	0.23506	4.56599	2.88037	7.23807	1.04271e-10	6.46062	0.0176261	-0.0756929	0.00203141	0.927101	0.923417	0.9308	6.97444e-304	-37.2612	1950.51	-1.50004	0.0583353	0.223122	0.199015	0.250149	8.1402e-146	-25.7141	0.379521	1.39169	0.628223	4.02166	1.17395	13.7772	0.0267404	2.21529	0.00407539	-0.0546557	0.0633956	0.946811	0.83618	1.07208	0.388612	-0.862137	0.274274	0.0372722	0.00570717
I9_CABG	DM_NEPHROPATHY		1	178001	1418	151	0.00881862	0.73564	0.138095	2.08682	1.59197	2.73548	9.98072e-08	5.32707	0.0477998	-0.0443471	0.0024985	0.956622	0.951949	0.961318	1.73913e-70	-17.7495	1954.12	-0.850548	0.075379	0.427181	0.368509	0.495194	1.581e-29	-11.2836	0.457332	0.541424	0.360205	1.71845	0.848251	3.48137	0.132814	1.5031	0.0068888	0.238787	0.0740975	1.26971	1.09807	1.46817	0.00127032	3.2226	0.280051	0.0927019	0.00587871
DM_PERIPHATHERO	I9_CABG		1	179003	4361	446	0.0239336	0.897517	0.130903	2.4535	1.89828	3.17112	7.06386e-12	6.85636	0.0620456	-0.0719618	0.00197982	0.930566	0.926962	0.934184	2.86827e-289	-36.3476	1950.1	-1.52271	0.0589032	0.21812	0.194337	0.244813	2.36597e-147	-25.8511	0.368492	0.762707	0.247361	2.14407	1.32033	3.48175	0.00204668	3.08337	0.0137664	-0.222037	0.0647579	0.800886	0.70542	0.909272	0.000606429	-3.42872	0.278333	0.0317436	0.00538529
I9_CABG	DM_PERIPHATHERO		0.1	175585	6723	893	0.0756771	0.959803	0.140364	2.61118	1.98316	3.43809	8.03175e-12	6.83798	0.0792064	-0.0745937	0.00198656	0.92812	0.924514	0.931741	0	-37.5492	1947.81	-0.579218	0.0502727	0.560337	0.507757	0.618361	1.02779e-30	-11.5215	0.388747	1.02791	0.310956	2.79522	1.51959	5.1417	0.000947565	3.30565	0.0124002	0.763545	0.0575337	2.14587	1.91703	2.40202	3.3977e-40	13.2713	0.360614	0.00914271	0.0055847
C_STROKE	I9_CABG		1	190773	4361	507	0.00747249	0.0763033	0.10143	1.07929	0.884707	1.31667	0.451885	0.752277	0.0956862	-0.0731248	0.00197651	0.929485	0.925891	0.933093	1.28784e-299	-36.9968	1949.55	-1.47674	0.0594075	0.228381	0.203279	0.256584	2.13089e-136	-24.8578	0.365042	0.403699	0.190916	1.49735	1.02994	2.17688	0.0344692	2.11454	0.0273922	-0.115709	0.062629	0.890735	0.787839	1.00707	0.0646707	-1.84753	0.274574	0.0270377	0.00518058
I9_CABG	C_STROKE		1	178873	15943	1120	0.0859097	0.70743	0.135054	2.02877	1.55694	2.64359	1.62227e-07	5.23811	0.055841	-0.0741088	0.00159338	0.928571	0.925675	0.931475	0	-46.5103	1946.5	-0.251313	0.0419574	0.777779	0.716376	0.844444	2.10206e-09	-5.98972	0.428069	0.0294337	0.304929	1.02987	0.566529	1.87216	0.923103	0.0965263	0.00892374	0.309116	0.0493982	1.36222	1.23651	1.50071	3.9087e-10	6.25763	0.295971	0.0117684	0.00395785
KELA_DIAB_INSUL	I9_CABG		1	193454	4361	942	0.0146005	0.701807	0.0873831	2.0174	1.69984	2.39427	9.63805e-16	8.03138	0.140647	-0.0727561	0.00201444	0.929828	0.926164	0.933506	1.212e-285	-36.1173	1949.85	-1.47426	0.0618345	0.228948	0.202816	0.258447	1.22546e-125	-23.842	0.361664	0.509277	0.153025	1.66409	1.23287	2.24612	0.000874534	3.32806	0.0400071	-0.197744	0.0624072	0.82058	0.726104	0.927348	0.00153166	-3.16862	0.274538	0.0182035	0.00524274
I9_CABG	KELA_DIAB_INSUL		1	174680	18838	902	0.0924882	0.77463	0.131166	2.16979	1.6779	2.80587	3.51125e-09	5.90571	0.0416177	-0.0396938	0.00125939	0.961084	0.958714	0.963459	4.89112e-218	-31.5182	1951.22	-0.445078	0.0393594	0.640774	0.5932	0.692163	1.1971e-29	-11.3081	0.431373	-0.119923	0.338592	0.886989	0.456776	1.7224	0.723203	-0.354182	0.00538963	0.251622	0.0461046	1.28611	1.17499	1.40774	4.82516e-08	5.45764	0.28326	0.108136	0.00498682
DM_OTHER_WIDE	I9_CABG		1	199750	4361	1186	0.0130416	0.751137	0.0808178	2.11941	1.80893	2.48318	1.48312e-20	9.2942	0.166781	-0.0661012	0.00189809	0.936036	0.93256	0.939525	1.01448e-265	-34.8251	1949.5	-1.49405	0.061262	0.224462	0.199066	0.253099	2.30263e-131	-24.3878	0.366746	0.319326	0.136429	1.3762	1.0533	1.79809	0.0192524	2.34061	0.049521	-0.0360512	0.0608604	0.964591	0.856126	1.0868	0.55361	-0.592359	0.273777	0.00712783	0.00528616
I9_CABG	DM_OTHER_WIDE		1	171893	21511	1019	0.123843	0.621921	0.1225	1.8625	1.46495	2.36794	3.83652e-07	5.0769	0.0412345	-0.0461677	0.00149313	0.954882	0.952091	0.95768	6.41668e-210	-30.9201	1950.41	-0.409994	0.0504048	0.663654	0.601224	0.732567	4.15287e-16	-8.13402	0.41557	0.218207	0.323502	1.24384	0.659775	2.34497	0.499983	0.674516	0.00520471	0.322196	0.0446982	1.38015	1.26439	1.50652	5.66754e-13	7.20825	0.290547	0.107802	0.00789346
T2D_WIDE	I9_CABG		1	187484	4361	890	0.0206833	0.941987	0.0906607	2.56507	2.14747	3.06388	2.74631e-25	10.3903	0.124603	-0.0660965	0.00182548	0.936041	0.932697	0.939396	4.61502e-287	-36.2076	1949.55	-1.43988	0.0593876	0.236956	0.210919	0.266207	7.37781e-130	-24.2455	0.359924	0.533233	0.167328	1.70443	1.22786	2.36599	0.0014388	3.18675	0.0321263	-0.0982346	0.0614654	0.906436	0.803557	1.02249	0.109996	-1.59821	0.270986	0.0187773	0.00532975
I9_CABG	T2D_WIDE		1	174705	15197	980	0.101664	0.615268	0.12423	1.85015	1.45031	2.36023	7.3214e-07	4.95264	0.0516175	-0.056967	0.00171577	0.944625	0.941454	0.947807	1.00874e-241	-33.202	1948.55	-0.564861	0.0477015	0.568439	0.517702	0.624149	2.37913e-32	-11.8416	0.406564	0.658659	0.338986	1.9322	0.994263	3.75494	0.0520128	1.94303	0.00670602	0.24952	0.0533775	1.28341	1.15592	1.42496	2.94483e-06	4.67463	0.295632	0.107616	0.00557096
T1D_WIDE2	I9_CABG		1	173231	4361	10	0.0119009	1.0739	0.716674	2.92677	0.718362	11.9243	0.134017	1.49845	0.00164931	-0.0758273	0.00213505	0.926976	0.923105	0.930864	2.83045e-276	-35.5155	1950.46	-1.48178	0.0580608	0.227234	0.202792	0.254622	1.14926e-143	-25.5211	0.380167	-0.0929804	1.10132	0.911211	0.105235	7.89001	0.932717	-0.0844267	0.000721575	-0.100466	0.0654731	0.904416	0.795493	1.02825	0.124918	-1.53446	0.268735	0.0398473	0.00556117
T1D_WIDE1	I9_CABG		1	173184	4361	193	0.0467544	1.59048	0.292328	4.90609	2.76631	8.70102	5.30635e-08	5.44073	0.0254203	-0.077001	0.00209827	0.925889	0.922089	0.929705	8.02891e-295	-36.6974	1950.42	-1.57246	0.0600607	0.207535	0.184487	0.233462	4.3587e-151	-26.1811	0.373911	0.888721	0.421518	2.43202	1.06454	5.5561	0.034998	2.10838	0.0093174	-0.147129	0.0664128	0.863183	0.757828	0.983183	0.0267347	-2.21537	0.26747	0.0388386	0.00588388
I9_CABG	T1D_WIDE1		1	175986	887	28	0.00619244	0.683504	0.234358	1.98081	1.25127	3.13568	0.00353988	2.9165	0.0259518	0.00721547	0.0020558	1.00724	1.00319	1.01131	0.000448429	3.50981	1958.14	-0.304797	0.0758572	0.737273	0.635415	0.855459	5.86841e-05	-4.01804	0.513287	-0.284625	0.662433	0.752296	0.205359	2.7559	0.667438	-0.429666	0.0041958	0.144781	0.0839369	1.15579	0.980458	1.36247	0.0845495	1.72488	0.255478	0.015555	0.00658349
T1D_WIDE	I9_CABG		1	173962	4361	205	0.0549561	1.46409	0.27179	4.32362	2.53802	7.36544	7.16997e-08	5.38686	0.0267299	-0.0789409	0.00211546	0.924095	0.920271	0.927934	8.9798e-305	-37.3162	1950.69	-1.55846	0.0609683	0.210461	0.186756	0.237175	4.06416e-144	-25.5618	0.380069	1.1776	0.379678	3.24658	1.54254	6.83305	0.00192494	3.10158	0.0100867	-0.185271	0.0667986	0.830879	0.728916	0.947105	0.00554439	-2.77358	0.270527	0.0385676	0.0058454
I9_CABG	T1D_WIDE		1	177239	861	29	0.0072505	0.539254	0.23024	1.71473	1.09197	2.69265	0.0191736	2.34214	0.0305426	0.00695295	0.0021567	1.00698	1.00273	1.01124	0.00126468	3.22388	1957.48	-0.33452	0.0761192	0.715681	0.61649	0.830833	1.10931e-05	-4.39469	0.510233	0.0858823	0.588706	1.08968	0.343702	3.45474	0.884014	0.145883	0.0048062	0.213494	0.0844473	1.238	1.04915	1.46084	0.011467	2.52814	0.249147	0.019644	0.00632269
T1D_STRICT1	I9_CABG		1	171849	4361	14	0.0605898	1.49877	0.782352	4.47616	0.965949	20.7423	0.0554011	1.91572	0.00289915	-0.076185	0.00201406	0.926645	0.922994	0.93031	0	-37.8267	1950.55	-1.43153	0.0576073	0.238942	0.213431	0.267504	2.59631e-136	-24.8498	0.376993	1.08539	0.923401	2.9606	0.484578	18.0882	0.239824	1.17543	0.00196728	-0.102095	0.0648037	0.902944	0.795241	1.02523	0.115153	-1.57545	0.275523	0.030903	0.00532664
T1D_STRICT	I9_CABG		1	172794	4361	16	0.0555045	0.264015	0.559001	1.30215	0.435341	3.89486	0.636714	0.472298	0.00392035	-0.0752644	0.00205749	0.927498	0.923765	0.931246	5.80818e-293	-36.5807	1950.69	-1.49447	0.0580852	0.224368	0.200225	0.251422	5.55418e-146	-25.7289	0.38502	2.26593	0.774108	9.64011	2.11421	43.9558	0.00342079	2.92715	0.00206334	-0.152965	0.0654865	0.85816	0.754788	0.975689	0.0195002	-2.33583	0.269163	0.0375173	0.00556479
T2D	I9_CABG		1	199090	4361	1027	0.00904957	0.652619	0.0819775	1.92056	1.63549	2.25533	1.70717e-15	7.96095	0.156014	-0.070513	0.00197189	0.931916	0.928321	0.935524	4.77715e-280	-35.7591	1949.55	-1.4155	0.0604783	0.242804	0.215663	0.273361	3.78984e-121	-23.4051	0.360553	0.0437098	0.143528	1.04468	0.788514	1.38407	0.760718	0.304538	0.0453953	0.0138123	0.0612044	1.01391	0.899291	1.14313	0.821455	0.225674	0.271241	0.0128215	0.00540732
I9_CABG	T2D		1	174129	22676	1041	0.0665931	0.271305	0.119442	1.31168	1.0379	1.65767	0.0231203	2.27144	0.0416447	-0.0460821	0.00130291	0.954964	0.952528	0.957405	5.1874e-274	-35.3686	1950.4	-0.417929	0.0420645	0.658409	0.606303	0.714993	2.91866e-23	-9.93545	0.433007	-0.125607	0.297118	0.881962	0.492649	1.57893	0.672478	-0.42275	0.00550819	0.294107	0.045956	1.34193	1.22634	1.46841	1.55641e-10	6.39974	0.290636	0.113703	0.00488663
T1D	I9_CABG		1	172125	4361	27	0.0387663	1.82833	0.448475	6.22349	2.58395	14.9894	4.56655e-05	4.07677	0.00485437	-0.0733133	0.0019562	0.92931	0.925753	0.93288	2.15681e-307	-37.4773	1950.48	-1.52149	0.0581216	0.218386	0.194872	0.244736	4.76382e-151	-26.1777	0.379467	0.298132	0.748643	1.34734	0.310613	5.84433	0.690461	0.39823	0.00247883	-0.197012	0.0646845	0.82118	0.723399	0.932179	0.00232106	-3.04574	0.273497	0.0322638	0.00559895
DIABETES_FG	I9_CABG		1	199622	4361	1294	0.0127779	0.832723	0.0816238	2.29957	1.9596	2.69853	1.94305e-24	10.202	0.181579	-0.0683278	0.00195511	0.933954	0.930382	0.93754	1.37601e-267	-34.9483	1949.57	-1.49186	0.0628753	0.224954	0.198872	0.254457	1.88765e-124	-23.7272	0.363837	0.239568	0.134569	1.2707	0.976104	1.65421	0.0750322	1.78027	0.0542445	-0.0839951	0.0631169	0.919436	0.812447	1.04051	0.183259	-1.33079	0.272835	0.0131793	0.00559887
I9_CABG	DIABETES_FG		1	169481	23735	1069	0.186407	0.59199	0.127869	1.80758	1.40687	2.32243	3.66243e-06	4.62967	0.0393901	-0.0423183	0.00145274	0.958565	0.955839	0.961298	1.497e-186	-29.13	1950.79	-0.450394	0.0395962	0.637377	0.589782	0.688813	5.59163e-30	-11.3747	0.429998	0.546154	0.346167	1.7266	0.87605	3.40294	0.11463	1.57772	0.00485585	0.273088	0.0456206	1.31402	1.20162	1.43692	2.1497e-09	5.98607	0.290502	0.106087	0.00634179
DENTAL_TMD_FIBRO	I9_CABG		1	172626	4361	21	0.00377174	0.543827	0.38967	1.72259	0.802578	3.69721	0.162832	1.39561	0.0116519	-0.0745963	0.00208518	0.928118	0.924333	0.931919	2.75515e-280	-35.7745	1950.6	-1.46225	0.0582988	0.231715	0.206694	0.259764	7.82298e-139	-25.082	0.379253	-0.755678	0.624559	0.469692	0.138095	1.59753	0.226303	-1.20994	0.00763044	-0.0387925	0.0653922	0.96195	0.846232	1.09349	0.553028	-0.593229	0.26624	0.036387	0.00551547
I9_CABG	DENTAL_TMD_FIBRO		1	178691	3363	29	0.0175674	0.0497327	0.240807	1.05099	0.65557	1.68492	0.836381	0.206525	0.0236839	0.00433265	0.001178	1.00434	1.00203	1.00666	0.000235098	3.67797	1958.34	0.888065	0.0500328	2.43042	2.2034	2.68084	1.73349e-70	17.7497	0.60018	-0.475703	0.503614	0.621448	0.23159	1.66759	0.344874	-0.944579	0.00460209	0.0373587	0.056119	1.03807	0.929941	1.15876	0.5056	0.665705	0.233472	0.0214008	0.00410556
DENTAL_TMD	I9_CABG		1	174877	4361	32	0.00663792	-0.177205	0.327559	0.837608	0.440775	1.59171	0.588517	-0.540987	0.0151546	-0.0762611	0.00210261	0.926574	0.922764	0.930401	4.86504e-288	-36.2697	1950.64	-1.41682	0.0581381	0.242483	0.216368	0.27175	3.56497e-131	-24.3699	0.375384	0.505194	0.471993	1.65731	0.657105	4.17995	0.284465	1.07034	0.00942044	-0.111098	0.0659954	0.894851	0.786275	1.01842	0.0922942	-1.68342	0.267766	0.0283787	0.00546875
I9_CABG	DENTAL_TMD		1	183974	4048	78	0.0482238	0.450716	0.167737	1.56944	1.1297	2.18034	0.00720894	2.68703	0.0279935	-0.00142679	0.00118765	0.998574	0.996252	1.0009	0.229615	-1.20135	1957.55	0.78514	0.0456757	2.19271	2.00494	2.39807	3.18567e-66	17.1894	0.593073	-0.0140703	0.36158	0.986028	0.485407	2.00296	0.968959	-0.0389134	0.00500613	0.0472766	0.0512234	1.04841	0.948265	1.15914	0.356033	0.92295	0.243257	0.00672888	0.00393622
AUTOIMMUNE	I9_CABG		1	209507	4361	790	0.00632033	0.371888	0.0932591	1.45047	1.20816	1.74138	6.67202e-05	3.98769	0.170744	-0.0716159	0.00194038	0.930888	0.927355	0.934435	3.4125e-298	-36.9082	1950.44	-1.5156	0.0643592	0.219677	0.193643	0.249212	1.28491e-122	-23.549	0.40653	-0.0486207	0.136365	0.952542	0.729135	1.2444	0.72143	-0.356549	0.0908856	-0.139197	0.0636893	0.870056	0.767952	0.985736	0.028847	-2.18557	0.262578	0.0248845	0.00526925
I9_CABG	AUTOIMMUNE		1	169317	29759	687	0.33885	0.243408	0.107077	1.27559	1.03411	1.57346	0.0230143	2.2732	0.0237107	-0.0174534	0.000910244	0.982698	0.980946	0.984453	6.05328e-82	-19.1744	1955.47	0.605525	0.0321863	1.83221	1.7202	1.95152	5.89555e-79	18.8131	0.611781	0.308236	0.356715	1.36102	0.67643	2.73846	0.387536	0.864095	0.00355087	0.116771	0.0362669	1.12386	1.04675	1.20666	0.00128296	3.21976	0.249306	0.0275671	0.00292445
ALCO_PRESCRIPTION	I9_CABG		1	171698	4361	16	4.61885e-08	-0.105321	0.379072	0.900035	0.428141	1.89205	0.781135	-0.27784	0.00600041	-0.0758367	0.00207925	0.926968	0.923198	0.930753	2.95566e-291	-36.4732	1950.52	-1.49268	0.0584465	0.224769	0.20044	0.25205	7.2171e-144	-25.5393	0.376164	-11.4314	0.50868	1.08489e-05	4.00304e-06	2.94025e-05	7.66548e-112	-22.4728	0.00155183	-0.212635	0.0656665	0.808451	0.710816	0.919497	0.0012033	-3.2381	0.277157	0.0309312	0.00520966
ALCOPANCCHRON	I9_CABG		1	174602	4361	28	9.62776e-08	0.483689	0.385431	1.62205	0.76204	3.45262	0.209504	1.25493	0.00584376	-0.0758008	0.0021414	0.927001	0.923118	0.9309	1.84459e-274	-35.3978	1950.65	-1.43542	0.0579029	0.238014	0.212479	0.266619	1.14309e-135	-24.7902	0.373488	-11.2831	0.59094	1.25833e-05	3.95164e-06	4.00696e-05	2.85796e-81	-19.0935	0.000717654	-0.163337	0.0662259	0.849305	0.745918	0.967022	0.0136494	-2.46636	0.273221	0.0373257	0.00552664
I9_CABG	ALCOPANCCHRON		1	178426	766	20	1.74631e-09	-0.269977	0.258148	0.763397	0.460268	1.26617	0.295643	-1.04582	0.0326428	-0.005177	0.00183288	0.994836	0.991269	0.998417	0.00473525	-2.82451	1956.88	-1.2505	0.0967366	0.286363	0.236904	0.346147	3.17738e-38	-12.9268	0.473949	-13.2424	0.348413	1.77372e-06	8.96005e-07	3.51124e-06	0	-38.0079	0.00564972	1.32561	0.0826423	3.76447	3.20153	4.4264	6.68336e-58	16.0403	0.292844	-0.017895	0.00891519
ALCOPANCACU	I9_CABG		1	170902	4361	10	0.0886793	0.048017	0.620355	1.04919	0.311026	3.53925	0.938303	0.0774025	0.00207577	-0.0755032	0.00198869	0.927277	0.923669	0.930898	0	-37.9663	1950.72	-1.43536	0.059227	0.238029	0.211941	0.267329	9.53423e-130	-24.2349	0.373223	2.88817	1.53368	17.9605	0.888843	362.92	0.0596776	1.88317	0.000207577	-0.185325	0.0659049	0.830834	0.730155	0.945396	0.00492337	-2.81201	0.272548	0.0323356	0.00551483
ALCOLIVER	I9_CABG		1	175502	4361	19	5.98982e-08	0.52289	0.451744	1.6869	0.695914	4.08904	0.247072	1.15749	0.00602471	-0.0769065	0.00206564	0.925976	0.922235	0.929733	2.13038e-303	-37.2313	1950.96	-1.42472	0.0580197	0.240575	0.214715	0.269549	3.74258e-133	-24.5559	0.378025	-11.8339	0.749802	7.25455e-06	1.66865e-06	3.15395e-05	4.09481e-56	-15.7827	0.00153171	-0.126404	0.0650626	0.881259	0.775749	1.00112	0.0520396	-1.94281	0.276728	0.0256805	0.0057657
I9_CABG	ALCOLIVER		1	181587	1230	34	0.00143897	-0.47906	0.213643	0.619365	0.407465	0.941464	0.0249397	-2.24234	0.035771	-0.0219754	0.00175881	0.978264	0.974898	0.981642	7.99959e-36	-12.4945	1955.59	-1.09903	0.0765671	0.333196	0.286764	0.387146	1.00936e-46	-14.3537	0.477138	0.106881	0.770917	1.1128	0.245584	5.04238	0.889734	0.138641	0.0064907	1.25026	0.0688036	3.49124	3.05079	3.99527	8.69842e-74	18.1714	0.301601	0.0261974	0.00707884
ALCOHOLACUTE10	I9_CABG		1	175885	4361	20	0.00372747	-0.783039	0.286365	0.457015	0.260718	0.801105	0.00624929	-2.73441	0.012551	-0.0753315	0.00205352	0.927436	0.923711	0.931176	1.31358e-294	-36.684	1950.64	-1.4505	0.0578852	0.234453	0.209306	0.26262	1.4199e-138	-25.0582	0.379694	0.510451	1.09095	1.66604	0.196361	14.1357	0.639857	0.467898	0.00214286	-0.1576	0.0660152	0.854192	0.75052	0.972184	0.0169715	-2.38732	0.276224	0.0298507	0.00548173
I9_CABG	ALCOHOLACUTE10		1	177458	2904	60	0.0237538	-0.235758	0.181123	0.789972	0.553907	1.12664	0.193037	-1.30165	0.0279555	0.00571883	0.00147916	1.00574	1.00282	1.00866	0.000110515	3.86627	1958.13	-0.830292	0.0533802	0.435922	0.392618	0.484002	1.48777e-54	-15.5543	0.447761	1.61284	0.560546	5.01704	1.67225	15.052	0.00401137	2.87727	0.00272447	1.43998	0.0507894	4.22061	3.82069	4.66238	7.91899e-177	28.352	0.375267	0.0122243	0.00509155
ALCOHOLMENTAL	I9_CABG		1	180444	4361	180	0.00356763	0.0182361	0.155161	1.0184	0.751353	1.38037	0.90644	0.11753	0.0447569	-0.0732667	0.00198501	0.929353	0.925744	0.932976	3.19305e-298	-36.91	1950.53	-1.47638	0.0583981	0.228462	0.203753	0.256167	5.11871e-141	-25.2814	0.36766	-0.316774	0.450709	0.728495	0.301145	1.76229	0.482159	-0.702835	0.00782256	-0.170085	0.0645308	0.843593	0.743367	0.957332	0.00839581	-2.63572	0.288147	0.0332119	0.00552182
I9_CABG	ALCOHOLMENTAL		1	177931	6240	101	0.00578902	-0.298157	0.15937	0.742184	0.543067	1.01431	0.061366	-1.87085	0.0234335	0.00945599	0.00124145	1.0095	1.00705	1.01196	2.598e-14	7.61692	1958.66	-0.7929	0.0455691	0.452531	0.413865	0.494808	8.25839e-68	-17.3999	0.419002	-0.469267	0.486696	0.625461	0.240944	1.62362	0.334952	-0.964188	0.00356597	1.52287	0.042538	4.58537	4.21857	4.98406	1.0965e-280	35.8002	0.435303	0.0241187	0.00439753
OFFICIAL_TILASTOKESKUS	I9_CABG		1	184035	4361	243	0.00442562	0.104007	0.121433	1.10961	0.874589	1.40778	0.39172	0.856502	0.0585546	-0.0730957	0.00191902	0.929512	0.926022	0.933015	0	-38.0902	1950.66	-1.44434	0.0586164	0.235903	0.210299	0.264623	4.65399e-134	-24.6405	0.365431	-0.185006	0.386842	0.831099	0.389374	1.77394	0.632474	-0.478248	0.0100185	-0.0992376	0.0629824	0.905528	0.800368	1.0245	0.115109	-1.57564	0.286645	0.0305902	0.00532222
I9_CABG	OFFICIAL_TILASTOKESKUS		1	175912	8214	171	0.0176817	-0.229897	0.139673	0.794615	0.604317	1.04484	0.09977	-1.64597	0.0255214	0.00761564	0.00122163	1.00764	1.00523	1.01006	4.54601e-10	6.23402	1958.13	-0.856341	0.0430381	0.424713	0.390356	0.462095	4.29811e-88	-19.8973	0.402946	0.261747	0.455069	1.2992	0.532492	3.16984	0.565169	0.57518	0.0024063	1.44974	0.0413013	4.26202	3.9306	4.62138	6.35477e-270	35.1017	0.437655	0.0261716	0.0038954
I9_CABG	OFFICIAL_TILASTOKESKUS_DEATH		1	181931	1103	45	0.00269399	-0.371716	0.218133	0.68955	0.449663	1.05741	0.0883667	-1.70408	0.0313278	-0.0442235	0.00239533	0.95674	0.952259	0.961242	4.15021e-76	-18.4623	1955.29	-1.62549	0.102108	0.196815	0.161118	0.240422	4.65318e-57	-15.9193	0.448251	1.65595	0.64448	5.23803	1.48107	18.5251	0.0101866	2.56943	0.00497731	1.75587	0.0783286	5.78845	4.96464	6.74896	2.70819e-111	22.4166	0.315766	-0.00609347	0.00872246
AUD_SWEDISH	I9_CABG		1	182892	4361	248	0.00358362	0.264531	0.125497	1.30282	1.01873	1.66613	0.035043	2.10786	0.0561688	-0.0742143	0.00196081	0.928473	0.924911	0.932048	0	-37.8489	1950.59	-1.43848	0.0575556	0.237288	0.211974	0.265624	7.29705e-138	-24.9929	0.36876	-0.55076	0.364124	0.576511	0.282396	1.17695	0.130391	-1.51256	0.0110384	-0.117978	0.0645777	0.888716	0.783057	1.00863	0.0677136	-1.82691	0.287584	0.0293908	0.00548949
I9_CABG	AUD_SWEDISH		1	175226	7685	138	0.0183478	-0.269311	0.14633	0.763905	0.57343	1.01765	0.0657048	-1.84043	0.0227549	0.00697535	0.00119329	1.007	1.00465	1.00936	5.05172e-09	5.84546	1958.43	-0.85071	0.0433307	0.427112	0.392336	0.46497	8.08949e-86	-19.6329	0.403501	0.409436	0.460676	1.50597	0.610493	3.71494	0.374125	0.888773	0.0021309	1.38585	0.0411519	3.99822	3.6884	4.33407	1.27939e-248	33.6764	0.440868	0.0314439	0.00417305
ALCOHOL_RELATED	I9_CABG		1	187282	4361	253	0.00359728	0.117653	0.11753	1.12485	0.893414	1.41625	0.316804	1.00105	0.0613816	-0.0764545	0.00204989	0.926395	0.92268	0.930125	1.84048e-304	-37.2969	1950.96	-1.50913	0.0595189	0.221103	0.196757	0.248461	7.82935e-142	-25.3554	0.370695	-0.319615	0.361881	0.726429	0.357399	1.4765	0.377126	-0.883204	0.0121224	-0.120292	0.0663231	0.886661	0.778578	1.00975	0.0697188	-1.81373	0.2868	0.0362192	0.00544172
I9_CABG	ALCOHOL_RELATED		1	177965	8699	173	0.0178523	-0.119348	0.140677	0.887499	0.67363	1.16927	0.396223	-0.848387	0.0241868	0.00765415	0.00118443	1.00768	1.00535	1.01003	1.03134e-10	6.46228	1958.4	-0.801943	0.0420546	0.448457	0.412974	0.486988	4.56033e-81	-19.0691	0.398345	0.10252	0.406208	1.10796	0.49975	2.45638	0.800745	0.252383	0.00308469	1.47304	0.0404347	4.36246	4.03007	4.72226	1.42757e-290	36.43	0.43438	0.0257944	0.00402207
OPER_ARTIF_JOINT_REOP	I9_CABG		1	171617	4361	13	0.00457059	0.00203047	0.523427	1.00203	0.359196	2.79532	0.996905	0.00387918	0.00373173	-0.0739046	0.00196801	0.92876	0.925185	0.93235	0	-37.553	1950.61	-1.40097	0.0577912	0.246358	0.219975	0.275905	8.0451e-130	-24.2419	0.371307	-0.0907528	0.87408	0.913243	0.164647	5.06545	0.917307	-0.103827	0.00176221	-0.138212	0.064265	0.870914	0.767842	0.987822	0.0315031	-2.15066	0.270136	0.0329898	0.00546344
I9_CABG	OPER_ARTIF_JOINT_REOP		1	180513	688	22	0.0031988	-0.0506822	0.282046	0.950581	0.546898	1.65223	0.857392	-0.179695	0.036315	-0.0681416	0.00296068	0.934128	0.928723	0.939565	3.2563e-117	-23.0156	1955.7	0.428756	0.0950367	1.53535	1.27441	1.84971	6.43786e-06	4.51147	0.52083	0.439287	0.584996	1.5516	0.492971	4.88358	0.452699	0.750923	0.00628832	-0.0805315	0.110212	0.922626	0.74338	1.14509	0.464965	-0.730695	0.256563	0.0993761	0.00750972
OPER_ARTIF_JOINT_MENISC_RESECT	I9_CABG		1	190282	4361	276	0.00481177	-0.202798	0.113571	0.816443	0.65351	1.02	0.0741553	-1.78565	0.0723327	-0.0751672	0.00201507	0.927588	0.923932	0.931259	1.49366e-304	-37.3025	1950.38	-1.46071	0.0591497	0.232072	0.206668	0.260598	1.20751e-134	-24.6951	0.383554	0.225626	0.196359	1.25311	0.852794	1.84133	0.250536	1.14905	0.0290283	-0.149062	0.0651297	0.861516	0.75827	0.97882	0.0220972	-2.28869	0.261254	0.0354335	0.00554159
I9_CABG	OPER_ARTIF_JOINT_MENISC_RESECT		1	177426	15957	281	0.034997	-0.491672	0.122393	0.611603	0.481156	0.777415	5.89081e-05	-4.01714	0.0205402	-0.0311298	0.00106604	0.96935	0.967326	0.971377	1.87253e-187	-29.2012	1952.68	-0.0152176	0.036027	0.984898	0.91775	1.05696	0.672737	-0.422395	0.509895	-0.295665	0.294524	0.744036	0.417725	1.32525	0.315438	-1.00388	0.00365785	-0.22417	0.0416659	0.799179	0.736508	0.867183	7.44115e-08	-5.38018	0.208544	0.0651663	0.00329403
RX_ANTIHYP	I9_CABG		1	257884	4361	3957	0.0132919	2.27134	0.0720968	9.69241	8.41515	11.1635	7.64317e-218	31.5041	0.407746	-0.0492973	0.00218658	0.951898	0.947827	0.955986	1.4905e-112	-22.5454	1947.92	-1.59835	0.141225	0.202231	0.153332	0.266723	1.07249e-29	-11.3177	0.343567	0.213838	0.153804	1.23842	0.916111	1.67413	0.16443	1.39033	0.125394	-0.157336	0.0644312	0.854417	0.753052	0.969427	0.0146094	-2.44192	0.279449	-0.00218417	0.00550662
RX_GLUCOSAMINE	I9_CABG		1	181196	4361	172	0.0037674	-0.388536	0.166398	0.678049	0.48935	0.939512	0.0195448	-2.33497	0.0428755	-0.07629	0.00206319	0.926548	0.922808	0.930302	2.71461e-299	-36.9767	1950.31	-1.52997	0.0593959	0.216542	0.192745	0.243277	2.56488e-146	-25.7589	0.388355	0.207373	0.234052	1.23044	0.777736	1.94666	0.37561	0.886014	0.0230716	-0.147818	0.0655258	0.862588	0.758625	0.9808	0.0240788	-2.25587	0.267749	0.0350455	0.00670323
I9_CABG	RX_GLUCOSAMINE		1	179705	8776	193	0.0168237	-0.407816	0.140131	0.665101	0.505366	0.875325	0.00361138	-2.91025	0.025539	-0.0580285	0.00159051	0.943623	0.940686	0.946569	1.97021e-291	-36.4843	1949.82	0.827506	0.0458216	2.28761	2.09111	2.50257	6.66448e-73	18.0593	0.604145	-0.607114	0.305016	0.544921	0.299708	0.99076	0.0465433	-1.99043	0.00537297	-0.391917	0.0520085	0.67576	0.61027	0.748278	4.85953e-14	-7.53564	0.201591	0.0405606	0.00408935
RX_CODEINE_TRAMADOL	I9_CABG		1	198396	4361	282	0.00387196	-0.189995	0.113153	0.826963	0.662474	1.0323	0.0931326	-1.6791	0.098143	-0.0761857	0.00201297	0.926644	0.922995	0.930307	0	-37.8474	1950.92	-1.47637	0.0590512	0.228465	0.203495	0.256498	5.87375e-138	-25.0016	0.3961	0.0459684	0.186206	1.04704	0.726879	1.50822	0.80501	0.246869	0.0492108	-0.0115917	0.0637427	0.988475	0.872382	1.12002	0.855699	-0.181852	0.262117	0.0375198	0.00540462
I9_CABG	RX_CODEINE_TRAMADOL		1	179651	24517	731	0.260015	0.433974	0.128161	1.54338	1.20055	1.98411	0.000708762	3.38617	0.0293756	-0.0155172	0.000931315	0.984603	0.982807	0.986402	2.4946e-62	-16.6616	1955.1	0.13528	0.0327129	1.14486	1.07376	1.22067	3.54381e-05	4.13537	0.540346	0.38134	0.336085	1.46425	0.757762	2.8294	0.25652	1.13465	0.00511169	0.284005	0.0371267	1.32844	1.2352	1.42871	2.01603e-14	7.6496	0.278189	0.0505491	0.00312061
RX_PARACETAMOL_NSAID	I9_CABG		1	301043	4361	3237	0.00499881	0.144564	0.0704791	1.15554	1.00645	1.32671	0.0402507	2.05117	0.438734	-0.0736818	0.00203617	0.928967	0.925267	0.932682	9.97073e-287	-36.1864	1950.78	-1.31096	0.114452	0.26956	0.215393	0.337349	2.23888e-30	-11.4543	0.384848	-0.150933	0.130392	0.859905	0.665976	1.11031	0.247056	-1.15753	0.176122	-0.111437	0.0640856	0.894547	0.788956	1.01427	0.0820554	-1.73888	0.269726	0.0341122	0.0056844
I9_CABG	RX_PARACETAMOL_NSAID		1	111553	76623	882	0.831927	-0.490414	0.133541	0.612373	0.47135	0.795588	0.000240293	-3.67239	0.011836	-0.00850059	0.000793521	0.991535	0.989995	0.993079	8.89413e-27	-10.7125	1960.43	0.251342	0.0309262	1.28575	1.21013	1.3661	4.39415e-16	8.12717	0.538179	0.71102	0.411535	2.03607	0.908837	4.5614	0.0840374	1.72773	0.00154769	0.00472347	0.0341824	1.00473	0.939625	1.07436	0.890095	0.138184	0.248646	0.0270092	0.00265439
RX_CROHN_2NDLINE	I9_CABG		1	179707	4361	86	0.00380011	-0.0212113	0.194291	0.979012	0.668967	1.43275	0.913065	-0.109173	0.0322678	-0.0740291	0.00195335	0.928645	0.925096	0.932207	0	-37.8985	1950.52	-1.4078	0.0578597	0.24468	0.218448	0.274062	9.13546e-131	-24.3313	0.377192	-0.193953	0.33418	0.823696	0.427866	1.58572	0.561655	-0.580385	0.0153322	-0.0925319	0.06278	0.91162	0.806073	1.03099	0.140507	-1.47391	0.269867	0.0369576	0.0051759
I9_CABG	RX_CROHN_2NDLINE		1	180886	7236	126	0.0473663	-0.0182132	0.146293	0.981952	0.737162	1.30803	0.900921	-0.124498	0.0240381	-0.00946741	0.00103088	0.990577	0.988578	0.992581	4.16129e-20	-9.1838	1956.42	0.353163	0.0377889	1.42356	1.32194	1.533	9.13058e-21	9.34567	0.558261	-0.0172671	0.311993	0.982881	0.533245	1.81165	0.955864	-0.0553446	0.00483884	0.113065	0.043505	1.1197	1.02819	1.21937	0.00935236	2.5989	0.242722	0.0060465	0.0034532
RX_CROHN_1STLINE	I9_CABG		1	204871	4361	578	0.00473065	-0.0983687	0.0919851	0.906315	0.756798	1.08537	0.28489	-1.0694	0.14094	-0.0729306	0.00193817	0.929665	0.92614	0.933204	7.31388711575397e-310	-37.6286	1950.44	-1.49433	0.0614104	0.224399	0.198952	0.253102	8.67647e-131	-24.3335	0.389496	0.081154	0.148177	1.08454	0.811174	1.45003	0.58391	0.547683	0.0642495	-0.113131	0.0636232	0.893034	0.788335	1.01164	0.075381	-1.77814	0.268373	0.0294163	0.00513581
I9_CABG	RX_CROHN_1STLINE		1	174239	25247	697	0.124345	0.171771	0.10941	1.18741	0.958225	1.4714	0.116421	1.56997	0.0272594	-0.0224285	0.000913825	0.977821	0.976071	0.979574	5.06563e-133	-24.5436	1953.7	0.25229	0.0321932	1.28697	1.20827	1.37079	4.62432e-15	7.83673	0.540466	-0.340626	0.267262	0.711325	0.421279	1.20106	0.202486	-1.2745	0.00429897	0.176817	0.035594	1.19341	1.11299	1.27964	6.77864e-07	4.9676	0.275232	0.0285034	0.00301866
HYPOTHY_LEVOTHY	I9_CABG		1	192463	4361	270	0.00603589	-0.119398	0.149709	0.887455	0.661777	1.19009	0.425141	-0.797535	0.0812067	-0.073769	0.00198445	0.928886	0.92528	0.932506	1.83032e-302	-37.1735	1950.44	-1.52447	0.0606918	0.217736	0.193316	0.24524	3.13914e-139	-25.1183	0.404705	0.390829	0.195154	1.47821	1.00836	2.16697	0.0452124	2.00267	0.0560668	-0.193241	0.0641157	0.824283	0.726943	0.934658	0.00257874	-3.01395	0.26506	0.02933	0.00549537
I9_CABG	HYPOTHY_LEVOTHY		1	176331	16637	311	0.124529	0.513968	0.12809	1.67191	1.30071	2.14905	6.00652e-05	4.01255	0.020627	-0.0200972	0.00104189	0.980103	0.978104	0.982107	6.61871e-83	-19.2892	1955.61	1.19093	0.0358294	3.29015	3.06703	3.52951	2.9385e-242	33.2391	0.694003	-0.526624	0.315974	0.590596	0.317927	1.09712	0.0955802	-1.66667	0.00399818	0.102486	0.0428332	1.10792	1.01871	1.20495	0.0167261	2.39267	0.228351	0.0463627	0.00323945
I9_CABG	Z21_DEPENDENCE_ENABL_MACHINES_DEVICES_NOT_ELSEW_CLASSIFIED		1	182378	116	13	0.00282314	0.884972	0.36442	2.42292	1.18615	4.94924	0.0151639	2.42844	0.0382644	-0.0231003	0.00629069	0.977165	0.96519	0.989287	0.000240536	-3.67213	1956.6	-0.705512	0.215388	0.493856	0.323786	0.753255	0.00105459	-3.27554	0.516057	1.34378	0.727223	3.83353	0.921666	15.945	0.0646269	1.84783	0.00649129	0.828598	0.192864	2.2901	1.56923	3.34214	1.73695e-05	4.29627	0.25726	0.00405905	0.0254517
I9_CABG	Z21_OTHER_POSTS_STATES		1	181002	669	28	0.00541674	0.84682	0.237919	2.33222	1.46301	3.71783	0.000371877	3.55928	0.0321872	-0.0197484	0.00236408	0.980445	0.975913	0.984999	6.62476e-17	-8.35354	1956.47	0.0913783	0.0860644	1.09568	0.925605	1.29701	0.288352	1.06174	0.501963	-0.521741	0.668602	0.593486	0.160061	2.20057	0.435186	-0.780347	0.00518135	-0.197948	0.102199	0.820412	0.671488	1.00237	0.05276	-1.93688	0.263778	0.0246988	0.00788377
Z21_PRESENCE_OTH_DEVICES	I9_CABG		1	175377	4361	56	0.00809519	-0.378366	0.283144	0.68498	0.393243	1.19315	0.181451	-1.3363	0.0145844	-0.0741984	0.00205686	0.928487	0.924752	0.932238	5.86646e-285	-36.0737	1950.6	-1.46369	0.0582046	0.23138	0.206434	0.259341	1.50999e-139	-25.1474	0.37797	0.943602	0.427477	2.56922	1.11154	5.9385	0.027288	2.20737	0.00601734	0.0104393	0.0644072	1.01049	0.890654	1.14646	0.871241	0.162082	0.268332	0.0314164	0.00567971
I9_CABG	Z21_PRESENCE_OTH_DEVICES		1	179141	2785	175	0.0107558	0.437596	0.136861	1.54898	1.18453	2.02555	0.00138688	3.19737	0.0428386	-0.0776511	0.00229799	0.925287	0.921129	0.929464	2.68609e-250	-33.7909	1951.96	-0.218748	0.057368	0.803524	0.718069	0.899149	0.000137253	-3.81307	0.471578	-0.0828283	0.407511	0.920509	0.41414	2.04601	0.838937	-0.203254	0.00458986	0.0198699	0.0653011	1.02007	0.89752	1.15935	0.760914	0.304281	0.25868	0.00917289	0.00555515
Z21_PRESENCE_OTH_FUNCTIONAL_IMPLANTNTS	I9_CABG		1	176354	4361	165	0.0069774	-0.210258	0.172187	0.810375	0.578253	1.13568	0.222047	-1.2211	0.0397065	-0.0724233	0.0019462	0.930137	0.926596	0.933692	4.25805e-303	-37.2127	1950.09	-1.48455	0.0575683	0.226603	0.202424	0.25367	1.21769e-146	-25.7877	0.381986	0.566007	0.264525	1.76122	1.04869	2.95789	0.0323783	2.13971	0.0183957	-0.137937	0.0637534	0.871154	0.768824	0.987104	0.0304954	-2.1636	0.269501	0.0299156	0.0053046
I9_CABG	Z21_PRESENCE_OTH_FUNCTIONAL_IMPLANTNTS		1	179455	7704	483	0.0372158	0.169024	0.125436	1.18415	0.926046	1.51419	0.177823	1.34749	0.0489712	-0.0902109	0.00208236	0.913738	0.910017	0.917475	0	-43.3214	1947.15	0.0925487	0.0509016	1.09697	0.992808	1.21205	0.0690351	1.81819	0.496939	0.490063	0.323473	1.63242	0.865937	3.07735	0.129771	1.51501	0.00958773	0.107407	0.0560078	1.11339	0.997635	1.24257	0.0551468	1.91772	0.25732	0.0113816	0.00507665
Z21_PRESENCE_CARDIAC_VASCULAR_IMPLANTNTS_GRAFTS	I9_CABG		1	178544	4361	290	0.0213513	0.913867	0.159122	2.49395	1.82574	3.40671	9.29194e-09	5.74317	0.0437229	-0.0711095	0.00195279	0.93136	0.927802	0.934931	2.52391e-290	-36.4143	1950.2	-1.52517	0.0573438	0.217585	0.194454	0.243467	7.37179e-156	-26.5969	0.379392	0.649819	0.301341	1.91519	1.06098	3.45716	0.0310506	2.15642	0.0113502	-0.061178	0.064598	0.940656	0.828789	1.06762	0.34361	-0.947057	0.267568	0.0249859	0.00539164
I9_CABG	Z21_PRESENCE_CARDIAC_VASCULAR_IMPLANTNTS_GRAFTS		0.1	180422	8041	2809	0.332585	2.65517	0.113568	14.2275	11.3882	17.7745	6.87906e-121	23.3797	0.179516	-0.0502346	0.00200338	0.951006	0.947279	0.954748	9.33555e-139	-25.0749	1947.33	-0.695509	0.046211	0.498821	0.455626	0.54611	3.41582e-51	-15.0507	0.343155	0.635985	0.266243	1.88888	1.12092	3.18299	0.0169062	2.38874	0.0289721	0.0316669	0.0793355	1.03217	0.883529	1.20583	0.689782	0.399152	0.268409	0.0310912	0.00568941
I9_CABG	Z21_ARTIF_OPENI_STATUS		1	179312	548	19	0.0032073	0.632918	0.291379	1.8831	1.06377	3.33349	0.0298444	2.17215	0.037061	-0.0377309	0.00309399	0.962972	0.95715	0.968829	3.3094e-34	-12.1949	1956.21	-0.211969	0.0949389	0.80899	0.671629	0.974443	0.0255695	-2.23269	0.498139	-0.419149	0.704739	0.657606	0.165226	2.61729	0.552006	-0.594757	0.00712089	0.315186	0.101698	1.37051	1.12284	1.67282	0.00194016	3.09924	0.275773	-0.0118906	0.0103395
I9_CABG	Z21_PERSONAL_HISTORY_RISK__NOT_ELSEW_CLASSIFIED		0.1	178152	149	12	0.0078682	2.11701	0.414681	8.30626	3.68487	18.7236	3.30529e-07	5.10515	0.0335361	0.0239001	0.00522554	1.02419	1.01375	1.03473	4.7916e-06	4.57371	1957.13	0.490775	0.189647	1.63358	1.12645	2.36904	0.00965799	2.58784	0.515378	0.675837	0.710393	1.96568	0.488443	7.91063	0.341423	0.951357	0.00538662	1.42477	0.173807	4.15691	2.95681	5.8441	2.4556e-16	8.19744	0.263076	0.0425953	0.0149934
I9_CABG	Z21_ACQUI_ABSENCE_LIMB		0.1	178815	99	13	0.0015034	1.54815	0.356044	4.70275	2.34035	9.44982	1.37266e-05	4.34819	0.033345	-0.0353258	0.00781958	0.965291	0.950609	0.980199	6.25422e-06	-4.51761	1956.91	-0.905301	0.239793	0.40442	0.252765	0.647067	0.000159792	-3.77534	0.507507	0.273977	1.10031	1.31518	0.152188	11.3656	0.803362	0.248999	0.00453911	0.398463	0.216749	1.48953	0.97398	2.27798	0.0660089	1.83836	0.260475	0.00409892	0.0242453
Z21_PERSONS_ENCOUNTERI_HEALTH_SERVI_OTH_CIRCUMSTANC2	I9_CABG		1	174818	4361	24	0.00181363	-0.174225	0.282426	0.840108	0.48298	1.46131	0.53731	-0.616886	0.0216902	-0.0757062	0.00197652	0.927089	0.923504	0.930687	0	-38.3028	1950.91	-1.47056	0.058974	0.229796	0.204711	0.257954	3.04285e-137	-24.9358	0.382034	-0.791093	0.600837	0.453349	0.139634	1.47189	0.187955	-1.31665	0.0124821	-0.0515142	0.0659915	0.94979	0.834554	1.08094	0.435027	-0.780619	0.269797	0.0295345	0.00562022
I9_CABG	Z21_PERSONS_ENCOUNTERI_HEALTH_SERVI_OTH_CIRCUMSTANC2		1	183085	5721	144	0.0772838	1.05717	0.162142	2.87821	2.09461	3.95494	7.02965e-11	6.52002	0.0291881	0.0081852	0.00124105	1.00822	1.00577	1.01067	4.24201e-11	6.59537	1958.94	0.067532	0.0408085	1.06986	0.987624	1.15895	0.097955	1.65485	0.523639	0.0478354	0.397826	1.049	0.480993	2.28776	0.904291	0.120242	0.00454426	0.692012	0.0439011	1.99773	1.83302	2.17724	5.5949e-56	15.763	0.30464	0.0351936	0.00351085
Z21_PROBL_RELATED_MEDICAL_FACILITI_OTH_HEALTH_CARE	I9_CABG		1	171745	4361	10	3.74843e-08	-0.0165468	0.501564	0.983589	0.368022	2.62878	0.973682	-0.0329905	0.00290065	-0.073738	0.00196809	0.928915	0.925339	0.932505	3.19637e-307	-37.4668	1950.47	-1.38545	0.0572846	0.250212	0.223639	0.279944	3.17652e-129	-24.1853	0.373148	-11.8078	0.766429	7.44653e-06	1.65789e-06	3.34465e-05	1.48673e-53	-15.4062	0.000828758	-0.138895	0.0648575	0.87032	0.766427	0.988295	0.032231	-2.14153	0.271625	0.0327836	0.00543995
I9_CABG	Z21_PROBL_RELATED_MEDICAL_FACILITI_OTH_HEALTH_CARE		1	176042	818	79	0.00255623	0.805879	0.169493	2.23866	1.60588	3.12079	1.98807e-06	4.75463	0.0403188	-0.0788199	0.00434436	0.924206	0.91637	0.932109	1.45695e-73	-18.1431	1954.83	-0.201359	0.088223	0.817619	0.687787	0.971959	0.0224667	-2.28238	0.48617	-0.330076	0.451787	0.718869	0.296538	1.74268	0.465023	-0.730601	0.00578215	0.421376	0.0899155	1.52406	1.2778	1.81777	2.78109e-06	4.68636	0.272855	0.0315322	0.00830854
I9_CABG	Z21_PROBL_RELATED_CARE__DEPENDENCY		0.1	182649	94	13	0.0005343	1.03548	0.353538	2.81646	1.40853	5.63172	0.00340161	2.9289	0.0345831	-0.100037	0.0122174	0.904804	0.883395	0.926732	2.65472e-16	-8.18806	1956.42	-0.224316	0.234469	0.799062	0.504658	1.26522	0.338719	-0.9567	0.503338	0.350074	1.14599	1.41917	0.150158	13.4128	0.760002	0.305478	0.00308166	0.215305	0.236305	1.24024	0.780474	1.97085	0.362227	0.91113	0.255265	0.000402168	0.0231307
Z21_PROBL_RELATED_LIFE_M_DIFFICULTY	I9_CABG		1	174680	4361	14	0.0044214	0.72848	0.557734	2.07193	0.69442	6.18198	0.191504	1.30614	0.00492055	-0.0757205	0.00203717	0.927075	0.923381	0.930784	2.13269e-302	-37.1694	1950.59	-1.49903	0.0583461	0.223346	0.199211	0.250405	1.43293e-145	-25.6921	0.38165	-0.740392	0.858796	0.476927	0.0885993	2.56728	0.388617	-0.862128	0.00276781	-0.0815046	0.0649774	0.921729	0.811509	1.04692	0.209714	-1.25435	0.270528	0.0325887	0.00538382
I9_CABG	Z21_PROBL_RELATED_LIFE_M_DIFFICULTY		1	179014	1171	21	0.00903357	0.335782	0.293958	1.39903	0.786332	2.48915	0.253338	1.14228	0.0309872	0.0108912	0.00166345	1.01095	1.00766	1.01425	5.85719e-11	6.54734	1957.61	0.615903	0.0715915	1.85133	1.60895	2.13021	7.7651e-18	8.60301	0.537849	-0.111993	0.510176	0.894051	0.328921	2.43015	0.826247	-0.219518	0.00752545	0.445514	0.0733465	1.56129	1.35223	1.80268	1.24686e-09	6.0741	0.269736	0.0352627	0.00561426
Z21_PROBL_RELATED_LIFESTYLE	I9_CABG		1	175950	4361	14	6.89621e-08	1.41888	0.510417	4.13249	1.51962	11.238	0.00543854	2.77984	0.00540596	-0.0782972	0.00210881	0.92469	0.920875	0.928519	9.72548e-302	-37.1286	1950.76	-1.47788	0.0588936	0.22812	0.203251	0.256033	5.7649e-139	-25.0941	0.379845	-12.5174	0.620874	3.66231e-06	1.08457e-06	1.23667e-05	2.15696e-90	-20.161	0.00214198	-0.157495	0.0653423	0.854281	0.751589	0.971005	0.0159392	-2.41031	0.27142	0.0288699	0.00581729
I9_CABG	Z21_PROBL_RELATED_LIFESTYLE		1	180824	1426	29	0.00653335	0.692208	0.248491	1.99812	1.22773	3.25193	0.00534205	2.78565	0.0298844	0.0208484	0.00200241	1.02107	1.01707	1.02508	2.19298e-25	10.4117	1958.28	-0.297712	0.0709633	0.742515	0.646101	0.853317	2.72518e-05	-4.19529	0.508035	0.288197	0.678162	1.33402	0.353101	5.03994	0.670861	0.424967	0.00493375	2.06893	0.0685739	7.91638	6.92078	9.05519	5.71343e-200	30.1709	0.347759	0.0366049	0.00612841
Z21_PERSONS_ENCOUNTERI_HEALTH_SERVI_OTH_COUNSELLI_MEDICAL_ADVICE_NOT_ELSEW_CLASSIFIED	I9_CABG		1	191500	4361	150	0.00449982	0.273334	0.160105	1.31434	0.960336	1.79884	0.0877823	1.70721	0.0670574	-0.0713488	0.00190033	0.931137	0.927675	0.934612	0	-37.5455	1950.98	-1.42843	0.0571004	0.239685	0.214307	0.268069	4.08687e-138	-25.0161	0.391776	-0.336532	0.259687	0.714243	0.429335	1.18822	0.195004	-1.29592	0.0383322	-0.00653147	0.0628935	0.99349	0.878269	1.12383	0.917289	-0.10385	0.265732	0.0276316	0.0049876
I9_CABG	Z21_PERSONS_ENCOUNTERI_HEALTH_SERVI_OTH_COUNSELLI_MEDICAL_ADVICE_NOT_ELSEW_CLASSIFIED		1	177714	17355	430	0.242136	0.608385	0.124173	1.83746	1.44052	2.34378	9.60906e-07	4.89948	0.0267363	0.00315435	0.000940551	1.00316	1.00131	1.00501	0.000797308	3.35373	1958.96	0.29609	0.0335401	1.34459	1.25904	1.43595	1.06634e-18	8.82793	0.594389	0.293066	0.301621	1.34053	0.742219	2.42115	0.331231	0.971637	0.00408289	0.234556	0.0385119	1.26435	1.17242	1.36348	1.1258e-09	6.09047	0.260602	0.0308842	0.00307508
I9_CABG	Z21_OTHER_PROBL_RELATED_PRIMARY_SUPPORT_GROUP_INCLU_FAMILY_CIRCUMSTANC		1	178228	1514	14	0.0128393	0.334167	0.33721	1.39678	0.721254	2.70499	0.321697	0.990977	0.0299308	0.0377133	0.0018003	1.03843	1.03478	1.0421	1.94187e-97	20.9484	1959.81	0.789827	0.0710886	2.20301	1.91649	2.53238	1.1158e-28	11.1105	0.559509	0.193474	0.640771	1.21346	0.345613	4.26049	0.762699	0.301939	0.00480023	0.535972	0.0713843	1.70911	1.48596	1.96577	5.99189e-14	7.50826	0.270507	0.0328689	0.00556224
I9_CABG	Z21_PROBL_RELATED_SOCIAL_ENVIRONMENT		1	179714	351	17	0.00362037	0.722562	0.303243	2.0597	1.13679	3.7319	0.0171825	2.38278	0.0336386	-0.0102741	0.00421794	0.989779	0.98163	0.997995	0.0148588	-2.4358	1956.79	0.126794	0.110987	1.13518	0.913254	1.41104	0.253281	1.14242	0.514571	0.096066	0.692804	1.10083	0.283136	4.28004	0.889717	0.138663	0.00516236	0.740045	0.114266	2.09603	1.67545	2.62218	9.38622e-11	6.47652	0.263947	0.0294197	0.0100102
I9_CABG	Z21_PROBL_RELATED_HOUSI_ECONO_CIRCUMSTANC		1	179780	190	12	0.000850249	0.953052	0.34212	2.59361	1.32644	5.07135	0.00534077	2.78573	0.030956	-0.0027387	0.00514694	0.997265	0.987255	1.00738	0.594656	-0.532101	1956.64	-0.585633	0.167005	0.556753	0.401333	0.772361	0.000453743	-3.50667	0.512057	-0.180832	1.0894	0.834576	0.0986622	7.05961	0.868163	-0.165992	0.006157	1.46178	0.150488	4.31365	3.21179	5.79353	2.63835e-22	9.71361	0.267488	0.0418092	0.0114734
I9_CABG	Z21_OCCUPAT_EXPOS_RISK_		1	178833	345	16	3.502e-09	0.68124	0.291332	1.97633	1.11653	3.49821	0.0193683	2.33837	0.0316583	-0.0121101	0.0029729	0.987963	0.982223	0.993737	4.63163e-05	-4.07348	1957.14	-1.03293	0.12175	0.355964	0.280395	0.4519	2.17615e-17	-8.48398	0.5067	-13.3755	0.368939	1.55274e-06	7.53446e-07	3.19997e-06	8.60117e-288	-36.254	0.00603015	-0.164205	0.134198	0.848568	0.652312	1.10387	0.221102	-1.2236	0.252931	0.00935486	0.00965012
I9_CABG	Z21_CONVALESCENCE		1	178680	740	16	0.00401356	0.152892	0.305269	1.1652	0.640545	2.11958	0.616482	0.500842	0.030728	-0.019802	0.00221162	0.980393	0.976152	0.984652	3.43982e-19	-8.95363	1956.82	0.84275	0.0890048	2.32275	1.95092	2.76544	2.83623e-21	9.4686	0.547431	-0.381525	0.691056	0.68282	0.176225	2.64573	0.580887	-0.552089	0.00472739	0.130063	0.0950007	1.1389	0.945408	1.37199	0.170977	1.36907	0.251812	0.0361196	0.00637886
I9_CABG	Z21_PERSONS_ENCOUNTERI_HEALTH_SERVI_SPECIFIC_PROCED_NOT_CARRIED		1	179802	661	25	0.00564939	0.833471	0.248535	2.30129	1.41389	3.74566	0.000797862	3.35354	0.0335496	-0.0024945	0.0025663	0.997509	0.992504	1.00254	0.331041	-0.972019	1957.58	-0.339117	0.0868453	0.712399	0.600896	0.844593	9.42871e-05	-3.90484	0.519228	-0.0452628	0.789966	0.955746	0.203193	4.49547	0.954308	-0.0572972	0.00617186	0.844836	0.0856534	2.3276	1.96788	2.75307	5.99656e-23	9.86343	0.277101	0.0113214	0.00826477
I9_CABG	Z21_OTHER_MEDICAL_CARE		1	178971	3704	161	0.0501681	0.604386	0.152041	1.83013	1.35851	2.46548	7.03322e-05	3.97516	0.0372386	-0.0326187	0.00164276	0.967908	0.964796	0.971029	9.78158e-88	-19.856	1954.19	-0.0661414	0.0460661	0.935999	0.855191	1.02444	0.151061	-1.43579	0.499466	0.37796	0.343844	1.4593	0.743807	2.86307	0.271672	1.09922	0.00704225	0.308584	0.052528	1.3615	1.2283	1.50914	4.23738e-09	5.87465	0.259603	-0.0135741	0.00494363
Z21_CARE_INVOLVI_USE_REHAB_PROCED	I9_CABG		1	183990	4361	193	0.00898392	0.499461	0.172438	1.64783	1.17525	2.31044	0.00377382	2.89647	0.0483871	-0.0728901	0.00191016	0.929703	0.926229	0.93319	0	-38.1591	1950.67	-1.41653	0.0578991	0.242554	0.216533	0.271702	3.43867e-132	-24.4655	0.379277	0.0881212	0.261343	1.09212	0.654351	1.82276	0.735977	0.337186	0.0206256	-0.149124	0.062124	0.861462	0.762702	0.97301	0.0163759	-2.40043	0.277517	0.0259293	0.00539348
I9_CABG	Z21_CARE_INVOLVI_USE_REHAB_PROCED		1	178097	9863	427	0.110431	1.00134	0.124259	2.72192	2.13355	3.47254	7.72721e-16	8.05844	0.0370394	-0.0146681	0.00102543	0.985439	0.98346	0.987422	2.05676e-46	-14.3043	1954.94	0.136086	0.0357391	1.14578	1.06827	1.22892	0.000140231	3.80776	0.523045	-0.261858	0.302586	0.76962	0.425315	1.39265	0.386819	-0.865401	0.00590576	0.170129	0.0401698	1.18546	1.0957	1.28256	2.2831e-05	4.23524	0.268841	0.027465	0.00328011
Z21_CARE_INVOLVI_DIALY	I9_CABG		1	171359	4361	41	0.0941941	1.28271	0.407935	3.6064	1.62119	8.02259	0.00166427	3.1444	0.00682312	-0.0750757	0.00201127	0.927673	0.924023	0.931337	5.86284e-305	-37.3276	1950.68	-1.41204	0.0582391	0.243647	0.217364	0.273108	7.38234e-130	-24.2455	0.371343	1.71609	0.774427	5.56271	1.21922	25.38	0.0266954	2.21594	0.00186085	-0.040003	0.0657666	0.960787	0.844589	1.09297	0.543017	-0.608258	0.265791	0.0249768	0.00590866
I9_CABG	Z21_CARE_INVOLVI_DIALY		1	183342	915	87	0.0165738	1.28478	0.167466	3.61386	2.60268	5.0179	1.69524e-14	7.67186	0.0412708	-0.0240293	0.00227647	0.976257	0.971911	0.980623	4.78988e-26	-10.5555	1956.14	-0.715568	0.0791501	0.488914	0.418658	0.570962	1.5576e-19	-9.04064	0.48753	0.368684	0.417861	1.44583	0.637421	3.2795	0.377609	0.882311	0.00653207	-0.049731	0.087818	0.951485	0.801032	1.1302	0.571193	-0.566296	0.255938	0.0123173	0.00765536
I9_CABG	Z21_OTHER_SURGI_FOLLOW__CARE		1	180066	297	16	0.00347326	0.900348	0.298744	2.46046	1.37	4.41888	0.00258013	3.01378	0.032534	-0.0110487	0.00365849	0.989012	0.981946	0.996129	0.00252757	-3.02002	1956.98	-0.14024	0.125712	0.86915	0.679339	1.11199	0.264607	-1.11557	0.515345	-0.0753891	0.80819	0.927383	0.190245	4.52068	0.92568	-0.0932815	0.00503102	0.359241	0.132044	1.43224	1.10565	1.8553	0.00651606	2.72062	0.255073	-0.0147967	0.0133425
I9_CABG	Z21_OTHER_ORTHOPA_FOLLOW__CARE		1	179053	668	17	0.00290098	0.355578	0.283855	1.42701	0.818094	2.48913	0.210325	1.25267	0.0308181	-0.00583155	0.00238041	0.994185	0.989558	0.998835	0.0142931	-2.44981	1956.91	0.121163	0.0862529	1.12881	0.953236	1.33672	0.160099	1.40474	0.506434	-0.612183	0.790066	0.542166	0.115243	2.55065	0.438428	-0.77485	0.00540111	0.276312	0.0921523	1.31826	1.10042	1.57922	0.00271375	2.99843	0.260207	0.0190148	0.00736365
Z21_FIT_ADJ_OTH_DEVICES	I9_CABG		1	177008	4361	67	0.00998136	-0.625096	0.224109	0.53521	0.344952	0.830406	0.00528315	-2.78924	0.0212529	-0.0732373	0.00196213	0.92938	0.925813	0.932961	6.37885e-305	-37.3253	1950.5	-1.46753	0.0576858	0.230494	0.205852	0.258085	9.09162e-143	-25.4401	0.375974	1.3335	0.380039	3.79432	1.80152	7.99152	0.000450028	3.50886	0.00759032	-0.151252	0.0646183	0.859631	0.75737	0.9757	0.0192478	-2.3407	0.270722	0.0244944	0.00554648
I9_CABG	Z21_FIT_ADJ_OTH_DEVICES		1	182424	4714	274	0.0171449	0.462487	0.139695	1.58802	1.20766	2.08817	0.000930668	3.31069	0.0420216	-0.0742528	0.00191101	0.928437	0.924966	0.931921	0	-38.8553	1950.6	-0.287851	0.0505868	0.749873	0.679091	0.828034	1.26861e-08	-5.69024	0.463468	-0.199671	0.376543	0.819	0.391529	1.71318	0.595921	-0.530275	0.00463752	0.0173978	0.0589871	1.01755	0.906452	1.14226	0.768038	0.294942	0.248438	0.00832906	0.0046457
Z21_ADJUS_MANAG_IMPLANTNTED_DEVICE	I9_CABG		1	174516	4361	31	0.00564864	0.129629	0.35485	1.13841	0.567862	2.28219	0.714883	0.365305	0.0066653	-0.0748174	0.00200936	0.927913	0.924266	0.931575	1.88854e-303	-37.2345	1950.72	-1.41614	0.057351	0.242648	0.216849	0.271515	1.28425e-134	-24.6926	0.378692	0.0235186	0.687809	1.0238	0.265913	3.94175	0.972723	0.0341935	0.00205086	-0.0779356	0.0659268	0.925024	0.812896	1.05262	0.237145	-1.18215	0.267637	0.031653	0.0053892
I9_CABG	Z21_ADJUS_MANAG_IMPLANTNTED_DEVICE		1	179359	1516	192	0.00801375	0.913945	0.140185	2.49414	1.89493	3.28284	7.05142e-11	6.51956	0.0527038	-0.0735713	0.00280746	0.92907	0.923972	0.934196	2.28818e-151	-26.2057	1953.38	-0.526716	0.0711298	0.590541	0.513692	0.678886	1.31151e-13	-7.405	0.48504	0.0185972	0.327615	1.01877	0.536049	1.93619	0.954732	0.0567654	0.00837222	-0.218029	0.0819561	0.804102	0.684777	0.944221	0.00780688	-2.66031	0.246088	0.0338029	0.00684734
I9_CABG	Z21_ATTN_ARTIF_OPENI		1	178669	344	25	1.79658e-09	0.834653	0.251034	2.30401	1.40864	3.76851	0.000884622	3.32486	0.0326524	-0.0554048	0.00498042	0.946102	0.936912	0.955383	9.53026e-29	-11.1245	1956.6	-0.729404	0.124622	0.482196	0.377697	0.615608	4.82977e-09	-5.85293	0.502344	-13.8791	0.383053	9.38367e-07	4.42906e-07	1.98808e-06	1.84468e-287	-36.2329	0.00569324	0.475204	0.123165	1.60834	1.26339	2.04748	0.000114191	3.85827	0.255358	0.00698308	0.012605
Z21_PROCREATIVE_MANAG	I9_CABG		1	174349	4361	12	0.00389315	-0.166332	0.432232	0.846765	0.362944	1.97554	0.700369	-0.384822	0.0136452	-0.0729339	0.0019416	0.929662	0.926131	0.933207	0	-37.5638	1950.8	-1.30252	0.057178	0.271847	0.243026	0.304085	7.23685e-115	-22.78	0.372217	-0.125435	0.684373	0.882113	0.230661	3.37345	0.854575	-0.183284	0.00902842	-0.0103369	0.063742	0.989716	0.873479	1.12142	0.871174	-0.162167	0.267467	0.03199	0.00521821
I9_CABG	Z21_PROCREATIVE_MANAG		1	179975	3564	13	0.0121393	-0.650654	0.334709	0.521704	0.270716	1.00539	0.0519025	-1.94394	0.0227173	0.030795	0.00120912	1.03127	1.02883	1.03372	4.34751e-143	25.469	1962.26	0.252607	0.0494685	1.28738	1.16842	1.41845	3.283e-07	5.10643	0.581431	0.0943384	0.693495	1.09893	0.282264	4.27844	0.891795	0.136033	0.00460931	-0.14154	0.0570276	0.86802	0.776224	0.970672	0.0130662	-2.48196	0.237599	-0.0033993	0.0042788
Z21_CONTRACEPTIVE_MANAG	I9_CABG		1	184565	4361	27	0.00239024	-0.576584	0.32278	0.561814	0.298426	1.05767	0.0740494	-1.78631	0.0390292	-0.0729834	0.00197197	0.929616	0.92603	0.933216	7.77797e-300	-37.0104	1951.24	-1.46201	0.0580018	0.231771	0.206865	0.259676	3.42684e-140	-25.2062	0.398514	-0.149005	0.434258	0.861565	0.367824	2.01807	0.731505	-0.343125	0.0317979	-0.120857	0.0646245	0.886161	0.780734	1.00582	0.0614648	-1.87014	0.272214	0.0307945	0.00568753
I9_CABG	Z21_CONTRACEPTIVE_MANAG		1	178766	9217	12	0.0225192	-2.01127	0.45817	0.133819	0.0545148	0.328487	1.13458e-05	-4.38979	0.0133013	0.0259045	0.00103182	1.02624	1.02417	1.02832	4.33194e-139	25.1055	1964.24	1.27958	0.0409961	3.59514	3.31757	3.89595	7.2407e-214	31.2124	0.700994	0.889746	0.628473	2.43451	0.710305	8.34408	0.156855	1.41573	0.00253685	0.15311	0.0476048	1.16545	1.06163	1.27943	0.00129867	3.21627	0.261433	0.0188192	0.00349937
I9_CABG	Z21_NEED_IMMUNI_OTH_SINGLE_VIRAL_DISEA		1	181074	287	18	0.00286567	1.38759	0.286907	4.00518	2.28245	7.02817	1.32236e-06	4.83636	0.0344251	-2.93733e-06	0.00341534	0.999997	0.993325	1.00671	0.999314	-0.00086004	1956.98	-0.644028	0.13249	0.525173	0.405065	0.680895	1.1683e-06	-4.86094	0.499833	-0.379193	1.08937	0.684413	0.0809151	5.78905	0.727776	-0.348086	0.00501337	0.278185	0.134624	1.32073	1.01443	1.71952	0.0387916	2.06639	0.256852	0.0297042	0.0111928
Z21_SPECIAL_SCREEN_EXAM_OTH_DISEA_DISORD	I9_CABG		1	171915	4361	26	0.0147841	0.717197	0.392592	2.04868	0.94906	4.42237	0.067726	1.82683	0.0066102	-0.0715842	0.00192971	0.930918	0.927404	0.934446	3.27417e-301	-37.0959	1950.49	-1.37077	0.0569186	0.253912	0.227109	0.283879	3.77351e-128	-24.0829	0.375749	0.360658	0.745317	1.43427	0.332817	6.181	0.628457	0.483899	0.00227226	-0.0578487	0.0634553	0.943793	0.833417	1.06879	0.361955	-0.911646	0.273291	0.0343409	0.00536344
I9_CABG	Z21_SPECIAL_SCREEN_EXAM_OTH_DISEA_DISORD		1	182171	1025	35	0.00705524	0.367736	0.212748	1.44446	0.951943	2.1918	0.0838979	1.7285	0.0351059	-0.00668385	0.00230894	0.993338	0.988853	0.997844	0.00379431	-2.89477	1956.76	-0.063289	0.0699511	0.938672	0.818409	1.07661	0.365592	-0.904761	0.507925	-0.00721898	0.536822	0.992807	0.346667	2.84326	0.989271	-0.0134476	0.00533254	0.227515	0.076601	1.25548	1.08045	1.45886	0.00297671	2.97013	0.265146	0.0418013	0.00595656
Z21_SPECIAL_SCREEN_EXAM_NEOPLASMS	I9_CABG		1	174178	4361	21	1.62612e-07	0.320767	0.461279	1.37818	0.558031	3.40374	0.486814	0.695386	0.00359306	-0.0737858	0.00199688	0.928871	0.925242	0.932513	7.16234e-299	-36.9505	1950.46	-1.44601	0.0568466	0.235509	0.210678	0.263267	9.83496e-143	-25.437	0.380146	-10.6241	0.763514	2.4323e-05	5.44629e-06	0.000108626	5.15567e-44	-13.9147	0.000513294	-0.0988554	0.0650704	0.905874	0.797404	1.0291	0.128711	-1.51921	0.263936	0.0249637	0.00545657
I9_CABG	Z21_SPECIAL_SCREEN_EXAM_NEOPLASMS		1	180336	525	29	0.000587026	-0.0251401	0.221412	0.975173	0.631848	1.50505	0.909599	-0.113545	0.035167	-0.0523341	0.00281755	0.949012	0.943785	0.954267	5.18346e-77	-18.5743	1955.79	-0.747195	0.104681	0.473694	0.385826	0.581572	9.48236e-13	-7.13782	0.493467	-0.818551	1.04694	0.44107	0.0566672	3.43308	0.434304	-0.781848	0.00483949	-0.155852	0.113754	0.855686	0.684676	1.06941	0.170661	-1.37008	0.260042	0.00399536	0.0105665
Z21_SPECIAL_SCREEN_EXAM_INFECTIOUS_PARASITIC_DISEA	I9_CABG		1	176077	4361	32	0.00165409	0.140211	0.297999	1.15052	0.64155	2.06326	0.637993	0.470506	0.0204768	-0.0772333	0.00213336	0.925674	0.921811	0.929553	5.53838e-287	-36.2026	1951.02	-1.44014	0.0590423	0.236894	0.211006	0.265957	2.09331e-131	-24.3917	0.379075	-1.20228	0.791009	0.300509	0.0637584	1.41638	0.128529	-1.51993	0.0114099	-0.160761	0.0653541	0.851496	0.749121	0.967861	0.0138998	-2.45984	0.272107	0.0332036	0.00540873
I9_CABG	Z21_SPECIAL_SCREEN_EXAM_INFECTIOUS_PARASITIC_DISEA		1	180866	5162	21	0.0154724	-0.442054	0.265571	0.642715	0.381909	1.08163	0.0960042	-1.66454	0.0195382	0.0474232	0.00125139	1.04857	1.046	1.05114	0	37.8964	1965.02	0.0131683	0.047899	1.01326	0.922458	1.11299	0.78338	0.274918	0.556792	0.121698	0.596683	1.12941	0.350708	3.63714	0.838387	0.203958	0.00420679	0.234874	0.0542176	1.26475	1.13724	1.40655	1.47721e-05	4.33206	0.261849	-0.0118334	0.00415796
Z21_FOLLOW__EXAM_TREAT_CONDI_OTH_MALIG_NEOPLASMS	I9_CABG		1	183314	4361	111	0.0041419	0.0646431	0.219426	1.06678	0.693897	1.64004	0.768299	0.294601	0.0451403	-0.077572	0.00221188	0.92536	0.921357	0.929381	1.88834e-269	-35.0707	1950.81	-1.47471	0.0587747	0.228846	0.203945	0.256787	6.26696e-139	-25.0908	0.399249	-0.168758	0.28623	0.844713	0.48202	1.48031	0.555467	-0.589588	0.0317068	-0.100458	0.0668153	0.904423	0.793409	1.03097	0.132706	-1.50352	0.264224	0.0322456	0.00556856
I9_CABG	Z21_FOLLOW__EXAM_TREAT_CONDI_OTH_MALIG_NEOPLASMS		1	180127	10729	137	0.0432326	0.169735	0.138891	1.18499	0.902587	1.55576	0.221678	1.22208	0.0187677	-0.0102144	0.0010027	0.989838	0.987894	0.991785	2.26732e-24	-10.187	1957.26	1.26932	0.0377752	3.55842	3.30448	3.83188	1.57372e-247	33.6019	0.691999	-0.879557	0.305035	0.414967	0.228225	0.754508	0.00393325	-2.88347	0.0037659	0.27499	0.0434335	1.31652	1.20908	1.4335	2.43139e-10	6.33128	0.248858	0.0153513	0.00325372
Z21_FOLLOW__EXAM_TREAT_MALIG_NEOPLASMS	I9_CABG		1	178778	4361	25	0.00455057	-0.333333	0.367924	0.716532	0.348379	1.47373	0.364945	-0.905983	0.00800243	-0.0715779	0.00191804	0.930924	0.927431	0.93443	8.28779e-305	-37.3183	1950.42	-1.46886	0.057049	0.230189	0.205837	0.257422	3.46056e-146	-25.7472	0.377229	0.292714	0.602389	1.34006	0.411491	4.36403	0.627023	0.485921	0.00395057	-0.142491	0.0626695	0.867195	0.766958	0.980533	0.0229846	-2.27369	0.27816	0.029388	0.00536335
I9_CABG	Z21_FOLLOW__EXAM_TREAT_MALIG_NEOPLASMS		1	179242	1406	51	0.00292504	0.167668	0.187467	1.18254	0.818922	1.70762	0.371113	0.894391	0.0355316	-0.0565755	0.00204373	0.944995	0.941217	0.948788	1.13538e-168	-27.6825	1954.47	0.414662	0.0671763	1.51386	1.3271	1.7269	6.71152e-10	6.17274	0.519187	-0.912137	0.489975	0.401665	0.153741	1.04939	0.0626595	-1.8616	0.00625355	0.523584	0.0724685	1.68807	1.46455	1.9457	5.01167e-13	7.22498	0.262649	-0.00567341	0.00674316
Z21_EXAM_OBSER_OTH_REASO	I9_CABG		1	184020	4361	126	0.00727421	0.0795675	0.177982	1.08282	0.763932	1.53482	0.654836	0.447054	0.0483173	-0.0731801	0.00192241	0.929433	0.925938	0.932942	0	-38.0669	1950.78	-1.5399	0.058373	0.214402	0.191223	0.24039	2.29799e-153	-26.3804	0.392147	0.38553	0.274422	1.47039	0.858698	2.51783	0.160058	1.40488	0.0255855	-0.17411	0.064755	0.840204	0.740056	0.953906	0.00717199	-2.68875	0.276028	0.0402685	0.00562834
I9_CABG	Z21_EXAM_OBSER_OTH_REASO		1	177745	12499	366	0.240839	0.82941	0.125656	2.29197	1.79163	2.93203	4.09359e-11	6.60065	0.0291477	-0.00729521	0.0009618	0.992731	0.990862	0.994605	3.32606e-14	-7.58495	1957.39	0.27075	0.0341886	1.31095	1.22598	1.4018	2.38872e-15	7.91929	0.565167	0.358815	0.30257	1.43163	0.791185	2.5905	0.235666	1.18589	0.00504267	0.14011	0.0388155	1.1504	1.06613	1.24134	0.00030662	3.60964	0.252355	0.0135348	0.00300473
Z21_MEDICAL_OBSER_EVALU_SUSPECTED_DISEA_CONDI	I9_CABG		1	203823	4361	457	0.00596572	0.192548	0.107135	1.21234	0.982714	1.49561	0.0722968	1.79724	0.120947	-0.0737426	0.00208952	0.928911	0.925114	0.932723	7.9021e-273	-35.2916	1950.96	-1.49671	0.0603296	0.223867	0.1989	0.251967	7.20193e-136	-24.8088	0.386978	0.0398343	0.170891	1.04064	0.744448	1.45467	0.815686	0.233097	0.0554755	-0.217044	0.0638786	0.804894	0.710173	0.912249	0.0006794	-3.39776	0.269092	0.0249308	0.00542389
I9_CABG	Z21_MEDICAL_OBSER_EVALU_SUSPECTED_DISEA_CONDI		1	177104	28977	850	0.273999	0.466996	0.109296	1.59519	1.28759	1.97628	1.93074e-05	4.27275	0.0288677	-0.0116075	0.00089093	0.98846	0.986735	0.990187	8.42859e-39	-13.0285	1955.58	0.160138	0.0311405	1.17367	1.10418	1.24754	2.71201e-07	5.14243	0.528127	0.0713683	0.292953	1.07398	0.604823	1.90705	0.807528	0.243617	0.00424012	0.17384	0.03515	1.18987	1.11065	1.27473	7.58855e-07	4.94566	0.263642	0.0231945	0.00286715
Z21_OTHER_SPECIAL_EXAM_INVES_PERSONS_WO_COMPLA_REPOR_DIAGNOSIS	I9_CABG		1	217191	4361	599	0.00589799	-0.00613332	0.0907309	0.993885	0.831964	1.18732	0.946105	-0.0675991	0.167752	-0.0730592	0.00188949	0.929546	0.92611	0.932995	0	-38.6661	1951.01	-1.48237	0.0621805	0.2271	0.201042	0.256535	1.29455e-125	-23.8397	0.399589	0.25798	0.142481	1.29431	0.978942	1.71128	0.0701991	1.81062	0.084647	-0.170063	0.0623093	0.843611	0.746627	0.953194	0.00634606	-2.72934	0.266107	0.0318065	0.00504972
I9_CABG	Z21_OTHER_SPECIAL_EXAM_INVES_PERSONS_WO_COMPLA_REPOR_DIAGNOSIS		1	178263	42435	1042	0.325424	0.314324	0.102123	1.36933	1.12093	1.67278	0.00208471	3.07789	0.024846	-0.0107341	0.000849014	0.989323	0.987678	0.990971	1.22304e-36	-12.643	1956.25	0.408476	0.0299432	1.50452	1.41877	1.59546	2.26221e-42	13.6417	0.5843	-0.174955	0.26404	0.839495	0.500337	1.40855	0.507583	-0.662606	0.00385469	-0.0230811	0.0338531	0.977183	0.914449	1.04422	0.495365	-0.681801	0.241819	0.0161814	0.00275307
Z21_GENERAL_EXAM_INVES_PERSONS_WO_COMPLA_REPOR_DIAGNOSIS	I9_CABG		1	190512	4361	150	0.00315823	-0.125095	0.14794	0.882413	0.660302	1.17924	0.397786	-0.845582	0.068756	-0.0762173	0.00199379	0.926615	0.923001	0.930243	0	-38.2272	1951.08	-1.48691	0.0590959	0.22607	0.201344	0.253832	1.07205e-139	-25.161	0.383703	-0.273746	0.275147	0.760525	0.44351	1.30414	0.319781	-0.994908	0.0343298	-0.138538	0.0649486	0.87063	0.766564	0.988824	0.0329214	-2.13304	0.271938	0.027058	0.00577256
I9_CABG	Z21_GENERAL_EXAM_INVES_PERSONS_WO_COMPLA_REPOR_DIAGNOSIS		1	180549	18419	369	0.135782	0.571753	0.121261	1.77137	1.39666	2.24661	2.41635e-06	4.71506	0.0222604	0.0107422	0.000940641	1.0108	1.00894	1.01267	3.32108e-30	11.42	1960.68	0.183604	0.0328283	1.20154	1.12666	1.28139	2.23345e-08	5.59287	0.561373	-0.298724	0.313979	0.741764	0.400868	1.37256	0.341394	-0.951414	0.00318605	0.284421	0.0370937	1.32899	1.2358	1.42921	1.75182e-14	7.66765	0.279198	0.0210621	0.00291337
Z21_PERSONS_ENCOUNTERI_HEALTH_SERVI_OTH_CIRCUMSTANC1	I9_CABG		1	198549	4361	205	0.00355903	0.228131	0.134617	1.25625	0.964912	1.63555	0.0901384	1.69467	0.0936477	-0.07546	0.00203803	0.927317	0.92362	0.931028	4.39011e-300	-37.0259	1951.47	-1.46673	0.0588804	0.230679	0.205536	0.258897	5.74979e-137	-24.9103	0.395734	-0.552614	0.232959	0.575444	0.364506	0.908451	0.0176848	-2.37215	0.0495837	-0.267894	0.0653917	0.764989	0.672965	0.869596	4.18966e-05	-4.09676	0.278791	0.028749	0.00563857
I9_CABG	Z21_PERSONS_ENCOUNTERI_HEALTH_SERVI_OTH_CIRCUMSTANC1		1	179717	24582	663	0.164297	0.897531	0.124756	2.45354	1.92131	3.13319	6.27851e-13	7.19429	0.0270504	0.0022631	0.000906776	1.00227	1.00049	1.00405	0.0125687	2.49576	1958.92	0.287453	0.0317449	1.33303	1.25261	1.4186	1.36469e-19	9.05508	0.570351	-0.733574	0.287041	0.48019	0.273577	0.842844	0.0105992	-2.55564	0.00425362	0.425778	0.0362388	1.53078	1.42582	1.64346	7.12643e-32	11.7492	0.292569	0.0292112	0.00288356
Z21_PERSONS_W_POTEN_HEALTH_HAZARDS_RELATED_SOCIO_PSYCHOSO_CIRCUMSTANC	I9_CABG		1	172828	4361	19	0.0008001	-0.238967	0.4103	0.787441	0.352341	1.75984	0.560284	-0.58242	0.0131049	-0.0764599	0.00201749	0.92639	0.922734	0.930061	0	-37.8985	1950.86	-1.44292	0.0586249	0.236237	0.210594	0.265003	9.2278e-134	-24.6127	0.378496	-1.59219	1.10201	0.20348	0.0234676	1.76431	0.148515	-1.4448	0.0080487	-0.178333	0.065654	0.836664	0.73564	0.951562	0.0066026	-2.71625	0.274894	0.0253031	0.00542993
I9_CABG	Z21_PERSONS_W_POTEN_HEALTH_HAZARDS_RELATED_SOCIO_PSYCHOSO_CIRCUMSTANC		1	181688	3826	61	0.0260468	0.751601	0.174105	2.12039	1.50735	2.98275	1.5821e-05	4.31694	0.0262603	0.030632	0.00134031	1.03111	1.0284	1.03382	1.32357e-115	22.8543	1961.7	0.755543	0.0497706	2.12877	1.93091	2.34689	4.76025e-52	15.1805	0.587851	-0.466466	0.438761	0.627215	0.265421	1.48217	0.287717	-1.06314	0.00358574	0.68373	0.0530479	1.98125	1.7856	2.19834	5.19726e-38	12.8889	0.297511	0.0244262	0.00438884
Z21_PERSONS_ENCOUNTERI_HEALTH_SERVI_SPECIFIC_PROCED_HEALTH_CARE	I9_CABG		1	191976	4361	343	0.00635581	0.369756	0.118478	1.44738	1.14745	1.82572	0.00180312	3.12088	0.0934087	-0.0740918	0.00200372	0.928586	0.924947	0.93224	2.6721e-299	-36.9771	1950.48	-1.43976	0.059446	0.236984	0.21092	0.266269	1.38049e-129	-24.2197	0.383427	-0.113768	0.193012	0.892465	0.611358	1.30283	0.555572	-0.589432	0.0418079	-0.164356	0.0638062	0.84844	0.7487	0.961466	0.00999898	-2.57586	0.267232	0.0244524	0.00517945
I9_CABG	Z21_PERSONS_ENCOUNTERI_HEALTH_SERVI_SPECIFIC_PROCED_HEALTH_CARE		1	181731	21862	1040	0.1799	0.795532	0.111583	2.21562	1.78038	2.75725	1.00717e-12	7.12952	0.042252	-0.0294086	0.000973186	0.97102	0.969169	0.972874	1.33644e-200	-30.2189	1952.16	0.052735	0.0327841	1.05415	0.988544	1.12411	0.107715	1.60855	0.494481	-0.282336	0.259588	0.75402	0.453333	1.25415	0.276758	-1.08763	0.0062715	0.206797	0.0372646	1.22973	1.14312	1.32291	2.86615e-08	5.54942	0.265302	0.0144108	0.00286811
Z21_PERSONS_ENCOUNTERI_HEALTH_SERVI_CIRCUMSTANC_RELATED_REPRODUCTION	I9_CABG		1	196921	4361	45	0.00207539	-0.470151	0.270928	0.624908	0.367449	1.06276	0.0826812	-1.73534	0.0870602	-0.0718724	0.00211053	0.93065	0.926808	0.934507	3.52551e-254	-34.0541	1952.36	-1.42584	0.0586199	0.240307	0.214224	0.269565	1.1071e-130	-24.3235	0.419472	-0.465776	0.348747	0.627648	0.316852	1.2433	0.18169	-1.33557	0.0757128	-0.053698	0.0649583	0.947718	0.834422	1.0764	0.408433	-0.826654	0.26242	0.0279365	0.00536996
I9_CABG	Z21_PERSONS_ENCOUNTERI_HEALTH_SERVI_CIRCUMSTANC_RELATED_REPRODUCTION		1	178074	24672	23	0.0281477	-1.19995	0.285855	0.301208	0.172005	0.527462	2.69557e-05	-4.19777	0.00717234	0.038008	0.00116226	1.03874	1.03638	1.04111	1.47568e-234	32.7017	1970.03	1.96503	0.0383208	7.13515	6.61887	7.6917	0	51.2785	0.812978	-0.858222	0.478548	0.423915	0.165932	1.083	0.0729109	-1.79339	0.0013871	-0.009799	0.0519059	0.990249	0.894461	1.0963	0.850262	-0.188784	0.224271	0.00300785	0.00367459
I9_CABG	Z21_PERSONS_W_POTEN_HEALTH_HAZARDS_RELATED_COMMUNICAB_DISEA		1	176801	1385	36	0.027111	0.951207	0.214397	2.58883	1.70061	3.94096	9.13621e-06	4.43667	0.029433	0.0271413	0.001729	1.02751	1.02404	1.031	1.56814e-55	15.6977	1958.9	-0.167009	0.0644726	0.846192	0.745742	0.960172	0.00958669	-2.59039	0.519983	0.539576	0.57445	1.71528	0.556356	5.28831	0.347581	0.939291	0.00331842	0.383207	0.06932	1.46698	1.28061	1.68047	3.23747e-08	5.52808	0.264031	0.00990873	0.00545328
I9_CABG	Z21_ADDIT_CODES_LOCAT_DEFECT_INJURY_ILLNE		1	180739	500	15	0.00167133	0.848685	0.300823	2.33657	1.29573	4.21352	0.00478429	2.82121	0.0343098	-0.00271307	0.00302481	0.997291	0.991396	1.00322	0.369751	-0.89694	1956.83	0.0378649	0.0975403	1.03859	0.85786	1.2574	0.69787	0.388198	0.518531	-1.32726	1.06764	0.265204	0.0327179	2.14968	0.213806	-1.24317	0.00614986	0.203634	0.108631	1.22585	0.99076	1.51672	0.0608555	1.87454	0.256352	0.0342679	0.00759436
Z21_PERSONS_W_POTEN_HEALTH_HAZARDS_RELATED_FAMILY_PERSONAL_HISTORY_CERTA_CONDI_INFLUENCI_HEALTH_STATUS	I9_CABG		1	188444	4361	531	0.0094858	0.265106	0.107116	1.30357	1.05671	1.6081	0.013326	2.47494	0.105234	-0.0718612	0.00194005	0.93066	0.927128	0.934206	2.51774e-300	-37.0409	1950	-1.54436	0.059645	0.213449	0.1899	0.23992	8.10132e-148	-25.8924	0.37974	0.460233	0.171276	1.58444	1.13262	2.21651	0.00720781	2.68709	0.0425054	-0.123875	0.0615107	0.88349	0.783146	0.996692	0.0440228	-2.01387	0.275068	0.0264148	0.00532001
I9_CABG	Z21_PERSONS_W_POTEN_HEALTH_HAZARDS_RELATED_FAMILY_PERSONAL_HISTORY_CERTA_CONDI_INFLUENCI_HEALTH_STATUS		0.1	178772	21530	2945	0.689454	2.12444	0.127954	8.36824	6.51205	10.7535	6.6021e-62	16.6032	0.10214	-0.0514395	0.00126055	0.949861	0.947517	0.952211	0	-40.807	1947.73	0.00977122	0.0362239	1.00982	0.940609	1.08412	0.787357	0.269745	0.438995	0.484437	0.323423	1.62326	0.861162	3.05979	0.134174	1.49784	0.0161202	0.168454	0.0492339	1.18347	1.07461	1.30337	0.000622749	3.42151	0.26307	0.0193323	0.00363111
Z21_PERSONS_ENCOUNTERI_HEALTH_SERVI_EXAM_INVES	I9_CABG		1	252865	4361	1207	0.00552798	0.162782	0.0690073	1.17678	1.02791	1.34721	0.0183285	2.35891	0.275383	-0.0743482	0.00191199	0.928348	0.924876	0.931834	0	-38.8852	1951.46	-1.5167	0.0664414	0.219434	0.192641	0.249954	2.43648e-115	-22.8277	0.407172	0.105731	0.113499	1.11152	0.889829	1.38845	0.351563	0.931562	0.132387	-0.104173	0.0604609	0.901069	0.800374	1.01443	0.0848915	-1.72298	0.264176	0.0296401	0.00494823
I9_CABG	Z21_PERSONS_ENCOUNTERI_HEALTH_SERVI_EXAM_INVES		1	176432	80913	1806	0.668093	0.354185	0.104441	1.42502	1.16123	1.74873	0.000695746	3.39125	0.0221097	-0.00692093	0.000789402	0.993103	0.991568	0.994641	1.82975e-18	-8.76732	1957.34	0.333113	0.0283337	1.39531	1.31993	1.47498	6.51541e-32	11.7568	0.565985	0.0624059	0.257969	1.06439	0.64197	1.76478	0.808848	0.241912	0.00312686	0.170784	0.0321956	1.18623	1.11369	1.2635	1.12932e-07	5.30458	0.254081	0.0172239	0.00253423
Z21_TRANSPLANTED_ORGAN_TISSUE_STATUS	I9_CABG		1	172114	4361	20	0.0204001	0.837058	0.452203	2.30956	0.951935	5.60341	0.0641596	1.85107	0.00454405	-0.0733927	0.00199152	0.929236	0.925616	0.93287	2.6526e-297	-36.8526	1950.64	-1.4347	0.0576941	0.238187	0.212719	0.266703	1.67837e-136	-24.8674	0.371992	0.587779	0.889986	1.79999	0.314556	10.3001	0.508974	0.660437	0.00103274	-0.172403	0.0649233	0.84164	0.741075	0.955851	0.0079193	-2.65549	0.271403	0.0350204	0.00578633
I9_CABG	Z21_TRANSPLANTED_ORGAN_TISSUE_STATUS		1	182110	980	51	0.0313013	0.635476	0.194045	1.88792	1.29065	2.76158	0.001057	3.2749	0.0394463	-0.00782936	0.00192369	0.992201	0.988467	0.995949	4.70189e-05	-4.06997	1956.78	-0.445258	0.0747417	0.640659	0.553357	0.741734	2.56449e-09	-5.95729	0.48705	1.14357	0.413361	3.13795	1.39568	7.05516	0.00566585	2.76652	0.00654957	-0.263483	0.0883189	0.768371	0.646238	0.913586	0.00285145	-2.98331	0.247693	-0.0516593	0.00802912
Z21_TOBAC_USE	I9_CABG		1	173331	4361	11	1.70867e-07	1.83702	0.495927	6.27778	2.375	16.5939	0.000212054	3.70421	0.00278408	-0.0724468	0.00194406	0.930115	0.926578	0.933666	5.89055e-304	-37.2657	1950.67	-1.43935	0.0571305	0.237082	0.211967	0.265173	4.65397e-140	-25.1941	0.382141	-12.1472	0.948407	5.30313e-06	8.2648e-07	3.40277e-05	1.47862e-37	-12.808	0.000618684	-0.119932	0.0643908	0.886981	0.781814	1.00629	0.0625237	-1.86256	0.273458	0.0208414	0.00538766
I9_CABG	Z21_TOBAC_USE		1	181369	569	14	0.00202817	0.317705	0.340138	1.37397	0.705417	2.67614	0.350279	0.934048	0.0320984	-0.00227288	0.00266111	0.99773	0.992539	1.00295	0.393045	-0.854108	1956.85	0.105178	0.098753	1.11091	0.915415	1.34815	0.286848	1.06506	0.520281	0.491169	0.894184	1.63423	0.283248	9.42881	0.582804	0.549293	0.00511019	2.56797	0.111734	13.0393	10.4748	16.2317	6.91892e-117	22.9829	0.311881	0.028397	0.00821606
I9_CABG	VWXY20_UNSPE_FALL		1	181200	139	11	0.0006201	0.434517	0.378517	1.54422	0.735375	3.24271	0.25099	1.14795	0.0354452	-0.077315	0.0103764	0.925598	0.906964	0.944616	9.25874e-14	-7.45107	1956.24	-0.191036	0.192104	0.826103	0.566907	1.20381	0.320009	-0.994439	0.50137	0.533496	0.83944	1.70488	0.328964	8.83568	0.525078	0.635538	0.00582192	1.01772	0.174502	2.76688	1.9654	3.8952	5.47189e-09	5.83215	0.271062	0.0112405	0.0176546
I9_CABG	VWXY20_FALL_SAME_LEVEL		1	179213	540	49	0.0015587	0.0204607	0.228326	1.02067	0.652425	1.59677	0.928596	0.0896117	0.0386723	-0.117545	0.00665988	0.889101	0.87757	0.900783	1.02307e-69	-17.6497	1954.79	-0.396993	0.112745	0.672338	0.539035	0.838607	0.000429666	-3.52116	0.502739	1.2268	0.432207	3.41029	1.46181	7.95598	0.00453328	2.83845	0.00773445	0.688645	0.110403	1.99102	1.60361	2.47202	4.4439e-10	6.23758	0.265711	-0.0151774	0.0126627
I9_CABG	VWXY20_SURGI_OPERA_OTHER_SURGI_PROCED_CAUSE_ABNORMAL_REACTION_PATIENT_COMPLICATION_WO_MENTION_MISAD_TIME_PROCED		0.1	178915	85	17	0.000535981	1.18371	0.325703	3.26647	1.72518	6.18476	0.000278701	3.63433	0.032337	-0.102935	0.0159052	0.902185	0.874494	0.930753	9.68329e-11	-6.47181	1956.74	-0.934795	0.306039	0.392666	0.215535	0.715368	0.0022544	-3.05449	0.515295	1.21077	0.860091	3.35606	0.621878	18.1115	0.159214	1.40772	0.00541863	0.788486	0.240528	2.20006	1.37307	3.52514	0.00104489	3.27815	0.26394	0.0391537	0.0268695
I9_CABG	VWXY20_SURGI_OTHER_MEDICAL_PROCED_CAUSE_ABNORMAL_REACTION_PATIENT_COMPLICATION_WO_MENTION_MISAD_TIME_PROCED		0.1	179192	94	18	0.000265219	1.3768	0.307732	3.9622	2.16765	7.24241	7.67625e-06	4.47402	0.0374695	-0.102107	0.0143953	0.902933	0.877813	0.928772	1.31143e-12	-7.0931	1956.69	-0.918845	0.287433	0.39898	0.227134	0.70084	0.00138996	-3.19673	0.510631	0.171706	0.840217	1.18733	0.228751	6.1628	0.838073	0.204359	0.00679679	0.883092	0.227489	2.41836	1.54838	3.77715	0.000103643	3.8819	0.259672	0.042862	0.0274184
VWXY20_OTHER_EXTER_CAUSES_ACCIDENTAL_INJURY	I9_CABG		1	175073	4361	11	0.00654777	-0.208134	0.686775	0.812098	0.211356	3.12035	0.761845	-0.30306	0.00625064	-0.0719295	0.00196498	0.930597	0.927019	0.934188	2.32588e-293	-36.6056	1950.48	-1.48212	0.0573185	0.227155	0.203017	0.254163	1.99558e-147	-25.8577	0.380674	0.51614	0.982915	1.67555	0.244052	11.5035	0.599505	0.525112	0.00194692	-0.123398	0.0638047	0.883912	0.780005	1.00166	0.0531144	-1.93399	0.272671	0.0260405	0.00526225
I9_CABG	VWXY20_OTHER_EXTER_CAUSES_ACCIDENTAL_INJURY		1	178703	1538	115	0.00577549	0.127235	0.16334	1.13568	0.824555	1.56421	0.436005	0.778957	0.0430927	-0.0809993	0.00339552	0.922194	0.916077	0.928352	9.03015e-126	-23.8548	1952.99	-0.45063	0.0726083	0.637227	0.552699	0.734682	5.42424e-10	-6.20631	0.458778	0.748085	0.355363	2.11295	1.05293	4.24014	0.0352802	2.10513	0.00720521	0.870903	0.0702225	2.38907	2.08187	2.74159	2.5471e-35	12.4021	0.307746	-0.0117703	0.00766823
I9_CABG	VWXY20_TRANSPO_ACCIDENTS		1	179450	153	10	8.88327e-10	0.357368	0.352045	1.42956	0.717027	2.85016	0.31005	1.01512	0.0351967	-0.0307117	0.00692906	0.969755	0.956674	0.983015	9.32303e-06	-4.43231	1956.86	-0.990108	0.187396	0.371537	0.257328	0.536434	1.26728e-07	-5.28352	0.500518	-13.2774	0.455592	1.71271e-06	7.01254e-07	4.18303e-06	1.01745e-186	-29.1432	0.00362319	0.455567	0.173853	1.57707	1.12166	2.21736	0.00878247	2.62041	0.269669	0.00360615	0.0174135
I9_CABG	VWXY20_SUPPLE_FACTO_RELATED_CAUSES_MORBIDI_MORTA_CLASSIFIED_ELSEW		1	176860	381	17	4.63301e-09	0.992324	0.279649	2.6975	1.55926	4.66662	0.000387489	3.54846	0.0334904	0.00356477	0.00334657	1.00357	0.99701	1.01018	0.286784	1.0652	1957.02	-0.192603	0.113029	0.82481	0.660909	1.02936	0.088379	-1.70401	0.502188	-13.6227	0.384697	1.2126e-06	5.705e-07	2.57737e-06	1.12975e-274	-35.4117	0.00488051	0.989943	0.107292	2.69108	2.18071	3.3209	2.79231e-20	9.22665	0.282901	0.0185088	0.00982103
I9_CABG	VWXY20_COMPLICATIO_MEDICAL_SURGI_CARE		0.1	182630	138	26	0.000877935	1.33573	0.273808	3.80276	2.22346	6.50382	1.06984e-06	4.87834	0.0383181	-0.0901622	0.0111071	0.913783	0.894105	0.933894	4.75744e-16	-8.11754	1956.54	-0.425573	0.21205	0.653395	0.431197	0.990094	0.0447552	-2.00695	0.501695	0.410468	0.621953	1.50752	0.445499	5.1013	0.509276	0.659966	0.00661241	0.775336	0.187869	2.17132	1.50247	3.13792	3.67524e-05	4.127	0.264666	0.0395469	0.0190734
VWXY20_ACCIDENTS	I9_CABG		1	172002	4361	11	0.0574941	0.675159	0.719874	1.96435	0.479125	8.05355	0.348304	0.937885	0.00745264	-0.0729556	0.00192919	0.929642	0.926134	0.933164	0	-37.8166	1950.23	-1.49514	0.0583564	0.224218	0.199984	0.251387	8.94114e-145	-25.6208	0.371908	1.83487	1.19253	6.26432	0.605021	64.8601	0.123894	1.53863	0.00196667	-0.176445	0.0645215	0.838245	0.738668	0.951246	0.00624433	-2.73467	0.274713	0.0285742	0.00546526
I9_CABG	VWXY20_ACCIDENTS		1	181838	1686	125	0.012214	0.0954284	0.163265	1.10013	0.798859	1.51502	0.558883	0.584501	0.0429546	-0.0778908	0.00329978	0.925065	0.919102	0.931068	3.43906e-123	-23.6048	1953.07	-0.512691	0.0693531	0.598882	0.522765	0.686081	1.44112e-13	-7.39248	0.455774	1.40646	0.352346	4.0815	2.04596	8.14221	6.55974e-05	3.99171	0.0070922	0.829162	0.0679976	2.2914	2.00549	2.61807	3.34651e-34	12.194	0.309916	-0.016353	0.00713914
VWXY20_SUICI_OTHER_INTENTI_SELF_H	I9_CABG		1	173691	4361	14	0.00526381	-0.110597	0.465162	0.8953	0.359762	2.22803	0.812067	-0.23776	0.00411734	-0.0730462	0.0020089	0.929558	0.925905	0.933225	1.74227e-289	-36.3613	1950.56	-1.45471	0.057514	0.233469	0.208579	0.261328	3.8023e-141	-25.2931	0.379104	0.198295	0.776063	1.21932	0.266391	5.58105	0.798326	0.255514	0.00164694	-0.165028	0.0647468	0.84787	0.74682	0.962593	0.0108089	-2.54882	0.269068	0.0328345	0.00549974
ST19_SEQUEL_INJURI_LOWER_LIMB	I9_CABG		1	173208	4361	13	0.00597053	-0.67594	0.62518	0.508678	0.149375	1.73224	0.279611	-1.08119	0.0043241	-0.0753451	0.00202164	0.927423	0.923756	0.931105	5.16233e-304	-37.2693	1950.67	-1.50838	0.0581765	0.221269	0.197424	0.247994	3.2543e-148	-25.9276	0.378359	0.932369	0.857784	2.54052	0.472892	13.6484	0.277059	1.08695	0.00226501	-0.104478	0.0653132	0.900795	0.792556	1.02382	0.109677	-1.59964	0.273448	0.031487	0.00597499
I9_CABG	ST19_SEQUEL_INJURI_LOWER_LIMB		1	179823	1068	16	0.00693192	-0.365158	0.297045	0.694087	0.387761	1.24241	0.218959	-1.2293	0.0285202	0.000371687	0.00189048	1.00037	0.996672	1.00409	0.844133	0.19661	1957.33	0.0473185	0.070198	1.04846	0.913685	1.20311	0.500265	0.674073	0.505898	0.599451	0.691704	1.82112	0.469405	7.06527	0.386145	0.86663	0.00373301	0.329909	0.075067	1.39084	1.20055	1.6113	1.10846e-05	4.39486	0.271614	0.0327015	0.00559349
ST19_SEQUEL_INJURI_UPPER_LIMB	I9_CABG		1	173876	4361	13	0.00533719	-0.0673367	0.45889	0.93488	0.380313	2.29811	0.883339	-0.146738	0.00442068	-0.074256	0.00197868	0.928434	0.92484	0.932042	3.215e-308	-37.528	1950.49	-1.38304	0.0570218	0.250814	0.224292	0.280472	5.90802e-130	-24.2546	0.374833	0.156417	0.817498	1.16931	0.235539	5.80496	0.848262	0.191337	0.00174771	-0.0640021	0.0628663	0.938003	0.829261	1.061	0.308646	-1.01807	0.268634	0.0293572	0.00561388
I9_CABG	ST19_SEQUEL_INJURI_UPPER_LIMB		1	180182	1085	13	0.00189372	-0.658899	0.305448	0.517421	0.284342	0.941556	0.0309934	-2.15716	0.0297221	0.00407821	0.00174023	1.00409	1.00067	1.00752	0.0191041	2.34349	1957.35	-0.380023	0.0705251	0.683846	0.595561	0.785218	7.10578e-08	-5.38848	0.50587	-0.308428	1.06617	0.7346	0.0908882	5.93738	0.772363	-0.289286	0.0043097	0.220453	0.07608	1.24664	1.07394	1.44711	0.00375968	2.89765	0.258731	0.0149721	0.00598379
I9_CABG	ST19_SEQUEL_INJURI_HEAD		1	180929	609	15	8.14999e-09	0.176933	0.285276	1.19355	0.682353	2.08772	0.535114	0.620218	0.0343293	0.0017312	0.00233945	1.00173	0.99715	1.00634	0.459299	0.740002	1956.79	-0.763499	0.0915129	0.466033	0.38951	0.557588	7.23794e-17	-8.34308	0.494437	-12.6615	0.357566	3.17093e-06	1.57333e-06	6.39077e-06	1.19e-274	-35.4102	0.00588048	0.551649	0.0908124	1.73611	1.45304	2.07434	1.24294e-09	6.0746	0.273363	-0.0180116	0.00885107
ST19_OTHER_COMPLICATIO_SURGI_MEDICAL_CARE_NOT_ELSEW_CLASSIFIED	I9_CABG		1	174046	4361	16	0.0085039	1.1214	0.471149	3.06915	1.2189	7.72802	0.0173061	2.38014	0.00493776	-0.073601	0.00195135	0.929042	0.925496	0.932602	2.5216047423923e-311	-37.718	1950.42	-1.42208	0.0574437	0.241212	0.215527	0.269958	2.66889e-135	-24.756	0.373418	-0.546889	0.758013	0.578748	0.130995	2.55695	0.470616	-0.721477	0.00236601	-0.158283	0.0635502	0.853608	0.753639	0.966837	0.0127499	-2.49068	0.271783	0.0385162	0.00561554
I9_CABG	ST19_OTHER_COMPLICATIO_SURGI_MEDICAL_CARE_NOT_ELSEW_CLASSIFIED		1	180472	960	47	0.0188826	1.18829	0.209162	3.28148	2.17785	4.94438	1.33746e-08	5.68121	0.032782	-0.0134162	0.00219725	0.986673	0.982433	0.990932	1.02212e-09	-6.10592	1956.93	0.422016	0.0755473	1.52503	1.31514	1.76842	2.32209e-08	5.58611	0.529474	-0.00586711	0.461668	0.99415	0.402228	2.45715	0.98986	-0.0127085	0.00556391	0.328052	0.0818286	1.38826	1.18254	1.62977	6.09726e-05	4.00901	0.26015	0.0230171	0.00607831
I9_CABG	ST19_COMPLICATIO_PECUL_REATTACHM_AMPUT		0.1	179872	80	10	1.57685e-10	1.43612	0.393241	4.20435	1.94521	9.08725	0.000260195	3.65201	0.0351916	-0.0362184	0.00855452	0.96443	0.948394	0.980736	2.29741e-05	-4.23383	1956.58	-0.362724	0.253756	0.695779	0.423126	1.14412	0.152884	-1.42942	0.50784	-15.5954	0.473819	1.68658e-07	6.66323e-08	4.26904e-07	1.37519e-237	-32.9142	0.0054007	0.725266	0.235702	2.06528	1.3012	3.27803	0.00209063	3.07705	0.257317	0.0289272	0.020869
I9_CABG	ST19_COMPLICATIO_OTHER_INTERNAL_PROSTHET_DEVICES_IMPLANTS_GRAFTS		1	182388	353	18	0.00655884	0.601341	0.310897	1.82456	0.992014	3.35583	0.0530872	1.93421	0.0382594	-0.0467729	0.00413294	0.954304	0.946605	0.962066	1.07982e-29	-11.3171	1955.84	0.377074	0.117972	1.45801	1.15702	1.83731	0.00139204	3.1963	0.510837	0.596819	0.606061	1.81633	0.553739	5.95779	0.324747	0.98475	0.00623974	0.202687	0.131824	1.22469	0.945834	1.58576	0.124157	1.53756	0.260263	-0.0240502	0.0133021
ST19_COMPLICATIO_INTERNAL_ORTHOPA_PROSTHET_DEVICES_IMPLANTS_GRAFTS	I9_CABG		1	174382	4361	41	0.00289854	-0.2107	0.312808	0.810017	0.438759	1.49541	0.50058	-0.673577	0.0140398	-0.0737052	0.00192938	0.928946	0.925439	0.932465	0	-38.2015	1950.49	-1.39125	0.0581673	0.248765	0.221961	0.278807	1.99106e-126	-23.918	0.373642	-0.320672	0.476499	0.725661	0.285187	1.84645	0.500963	-0.672975	0.00748104	-0.102371	0.0640495	0.902694	0.796197	1.02344	0.109972	-1.59832	0.267575	0.0369642	0.00556576
I9_CABG	ST19_COMPLICATIO_INTERNAL_ORTHOPA_PROSTHET_DEVICES_IMPLANTS_GRAFTS		1	178652	2841	112	0.020596	0.0305154	0.158132	1.03099	0.756219	1.40559	0.84698	0.192974	0.034984	-0.0588305	0.00185537	0.942867	0.939444	0.946302	1.19815e-220	-31.7082	1953.35	0.216787	0.054483	1.24208	1.11628	1.38206	6.92123e-05	3.97898	0.513651	0.571108	0.362428	1.77023	0.870009	3.60192	0.115076	1.57578	0.00614585	0.010445	0.0611347	1.0105	0.896391	1.13913	0.86434	0.170853	0.253398	0.047939	0.00452157
I9_CABG	ST19_COMPLICATIO_GENITO_PROSTHET_DEVICES_IMPLANTS_GRAFTS		1	178562	263	10	0.00147141	0.733684	0.376177	2.08274	0.996383	4.35354	0.0511322	1.95037	0.0340483	-0.0300193	0.00448261	0.970427	0.961938	0.97899	2.12993e-11	-6.69683	1956.81	0.521519	0.134053	1.68458	1.29534	2.19079	0.000100085	3.89038	0.525196	-0.778845	1.096	0.458936	0.0535573	3.93265	0.477316	-0.710626	0.00510725	0.325165	0.14324	1.38426	1.04542	1.83293	0.0232028	2.27008	0.259278	0.0262983	0.011527
I9_CABG	ST19_COMPLICATIO_CARDIAC_VASCULAR_PROSTHET_DEVICES_IMPLANTS_GRAFTS		0.1	176281	258	44	0.00268427	1.32705	0.211122	3.7699	2.49241	5.70218	3.26388e-10	6.2857	0.0392998	-0.0530753	0.00497202	0.948309	0.939112	0.957595	1.33522e-26	-10.6748	1956.29	-0.813603	0.157899	0.443258	0.325275	0.604036	2.56766e-07	-5.1527	0.498885	0.451233	0.614464	1.57025	0.470897	5.23613	0.462734	0.734353	0.0046336	0.563628	0.13711	1.75704	1.34298	2.29875	3.94346e-05	4.11077	0.255706	0.0323034	0.0124605
ST19_COMPLICATIO_PROCED_NOT_ELSEW_CLASSIFIED	I9_CABG		1	183413	4361	285	0.00831967	0.642817	0.143059	1.90183	1.4368	2.51737	7.01039e-06	4.49337	0.0657154	-0.0743822	0.00199537	0.928317	0.924693	0.931955	3.81092e-304	-37.2774	1950.57	-1.49425	0.0595228	0.224416	0.199704	0.252186	4.50902e-139	-25.1039	0.382353	-0.0466914	0.226038	0.954382	0.612794	1.48638	0.83635	-0.206564	0.0280528	-0.177212	0.0649297	0.837603	0.737511	0.951278	0.00634722	-2.72928	0.269656	0.032651	0.00545664
I9_CABG	ST19_COMPLICATIO_PROCED_NOT_ELSEW_CLASSIFIED		1	176556	13063	833	0.162371	1.21066	0.113518	3.35571	2.68631	4.19192	1.48445e-26	10.665	0.0521217	-0.0179741	0.000993328	0.982187	0.980276	0.984101	3.50322e-73	-18.0948	1954.58	0.219253	0.0349966	1.24515	1.1626	1.33355	3.7291e-10	6.26496	0.528535	-0.358097	0.248504	0.699005	0.429487	1.13766	0.14958	-1.44102	0.00952933	0.200886	0.0400266	1.22248	1.13024	1.32225	5.19934e-07	5.01881	0.269927	0.031415	0.00313097
I9_CABG	ST19_COMPLICATIO_FOLLOWI_INFUS_TRANSFU_THERAPE_INJEC		0.1	182407	151	12	0.00816743	0.67045	0.412418	1.95512	0.871195	4.38763	0.104023	1.62566	0.0349805	-0.024633	0.00547903	0.975668	0.965246	0.986202	6.92869e-06	-4.49587	1956.83	0.161879	0.183041	1.17572	0.821288	1.68311	0.376488	0.884386	0.509934	1.71162	0.666743	5.53791	1.49901	20.4592	0.0102543	2.56713	0.00509424	0.457993	0.186597	1.5809	1.09665	2.27897	0.01411	2.45445	0.25624	0.000335708	0.0177102
I9_CABG	ST19_EARLY_COMPLICATIO_TRAUMA		1	181213	456	14	0.00702702	-0.00260554	0.340517	0.997398	0.511699	1.94412	0.993895	-0.00765171	0.0366271	-0.000817929	0.00315514	0.999182	0.993022	1.00538	0.795452	-0.259237	1956.68	-0.440271	0.104117	0.643862	0.525008	0.789621	2.35131e-05	-4.22862	0.502523	1.44316	0.651284	4.23405	1.18133	15.1754	0.0267005	2.21587	0.00553476	0.627552	0.104253	1.87302	1.52686	2.29765	1.74936e-09	6.01952	0.260947	0.0344591	0.00834563
ST19_ADVER_EFFEC_NOT_ELSEW_CLASSIFIED	I9_CABG		1	175114	4361	26	0.00541561	-0.0652322	0.445068	0.93685	0.39158	2.2414	0.883474	-0.146567	0.0104273	-0.0753494	0.00199003	0.927419	0.923809	0.931044	0	-37.8635	1950.72	-1.47435	0.0587889	0.228928	0.204012	0.256886	8.49344e-139	-25.0787	0.376303	0.232947	0.610779	1.26231	0.381296	4.179	0.702912	0.381393	0.00603149	-0.107318	0.064417	0.89824	0.791698	1.01912	0.0957158	-1.66599	0.269781	0.0402396	0.00570557
I9_CABG	ST19_ADVER_EFFEC_NOT_ELSEW_CLASSIFIED		1	177664	2303	33	0.0112031	0.111265	0.219393	1.11769	0.72706	1.7182	0.612051	0.507148	0.0286697	0.00422003	0.00145694	1.00423	1.00137	1.0071	0.00377351	2.8965	1958.09	0.569631	0.0543286	1.76761	1.58907	1.96622	1.01327e-25	10.4849	0.563201	-0.396203	0.508869	0.67287	0.248184	1.82427	0.436218	-0.778596	0.00471458	0.276715	0.0596922	1.31879	1.17318	1.48247	3.55726e-06	4.6357	0.251656	0.0372989	0.00445778
I9_CABG	ST19_HYPOTHERMIA		1	183675	211	11	0.00120672	0.328448	0.349645	1.38881	0.699873	2.75592	0.347538	0.939375	0.0360842	-0.0231245	0.00525543	0.977141	0.967127	0.987258	1.08192e-05	-4.40012	1956.69	-0.918742	0.169066	0.399021	0.286473	0.555785	5.50332e-08	-5.43423	0.501504	0.622157	1.09102	1.86294	0.219535	15.8087	0.568507	0.570252	0.00634815	1.08288	0.145399	2.95318	2.22087	3.92696	9.50124e-14	7.44766	0.260942	-0.0114126	0.0159787
ST19_POISO_MEDICI	I9_CABG		1	177261	4361	15	0.00137115	-0.835628	0.352719	0.433602	0.217196	0.865629	0.0178313	-2.3691	0.0139398	-0.0727703	0.00196133	0.929814	0.926247	0.933396	2.5597e-301	-37.1025	1950.56	-1.39846	0.0570932	0.246978	0.220831	0.276221	1.69915e-132	-24.4943	0.377188	-0.460001	0.821413	0.631283	0.12619	3.15809	0.575471	-0.560013	0.00712251	-0.135943	0.0629769	0.872893	0.771532	0.98757	0.0308801	-2.15861	0.276964	0.0301489	0.00538614
I9_CABG	ST19_POISO_MEDICI		1	180092	3876	56	0.0219728	0.253769	0.201934	1.28887	0.867602	1.9147	0.208866	1.25669	0.0240964	0.0243268	0.00144464	1.02463	1.02173	1.02753	1.25593e-63	16.8394	1961.02	0.206339	0.0528197	1.22917	1.10828	1.36324	9.36544e-05	3.90647	0.544282	0.423289	0.411143	1.52698	0.682118	3.41825	0.303226	1.02954	0.00486155	1.41087	0.0508528	4.09953	3.71062	4.52919	2.0455e-169	27.7442	0.378884	0.0551339	0.00550076
ST19_BURNS_CORROSIO_EXTER_BODY_SURFA_SPECIFE_SITE	I9_CABG		1	175980	4361	13	0.00117087	-0.201222	0.393682	0.817731	0.378008	1.76897	0.609262	-0.511128	0.00643251	-0.0748361	0.00209338	0.927896	0.924096	0.931711	6.87142e-280	-35.7489	1950.67	-1.45749	0.0572936	0.23282	0.20809	0.260489	9.35077e-143	-25.439	0.380131	-1.20026	1.15015	0.301117	0.0316012	2.86924	0.296688	-1.04356	0.00234838	-0.207961	0.0644463	0.812239	0.715856	0.921598	0.00125145	-3.22689	0.276292	0.0350879	0.00528476
I9_CABG	ST19_BURNS_CORROSIO_EXTER_BODY_SURFA_SPECIFE_SITE		1	179213	1259	18	6.96634e-09	-0.306866	0.259212	0.735749	0.442674	1.22286	0.236476	-1.18384	0.0297073	0.00886417	0.00184011	1.0089	1.00527	1.01255	1.45591e-06	4.81719	1957.41	-0.65424	0.0664374	0.519837	0.456367	0.592134	7.02906e-23	-9.84747	0.49483	-13.081	0.333768	2.08445e-06	1.08363e-06	4.0096e-06	0	-39.1919	0.00436872	0.433067	0.0685681	1.54198	1.34807	1.76378	2.68641e-10	6.31587	0.273336	0.0251496	0.00530306
I9_CABG	ST19_FOREI_BODY_ALIME_TRACT		1	177453	619	21	0.00511593	0.551519	0.260371	1.73589	1.04205	2.8917	0.0341574	2.11821	0.0301759	-0.00146664	0.00283707	0.998534	0.992997	1.0041	0.605188	-0.516954	1956.76	-0.417389	0.0878354	0.658764	0.554579	0.782523	2.01464e-06	-4.75195	0.50702	0.0458954	0.788405	1.04696	0.223269	4.90949	0.953579	0.058213	0.00419558	0.196817	0.0953571	1.21752	1.00997	1.46773	0.0390174	2.064	0.260933	0.00743113	0.00776927
ST19_FOREI_BODY_EXTER_EYE	I9_CABG		1	173957	4361	30	1.87834e-07	0.103647	0.284695	1.10921	0.634857	1.93799	0.715812	0.364062	0.00811088	-0.0735729	0.00196661	0.929068	0.925494	0.932656	2.58229e-306	-37.4111	1950.66	-1.43072	0.0573701	0.239137	0.213704	0.267597	2.85329e-137	-24.9384	0.379877	-10.3041	0.621295	3.34969e-05	9.91168e-06	0.000113204	8.97696e-62	-16.5848	0.00102669	-0.190021	0.0653101	0.826941	0.727582	0.93987	0.00361975	-2.90953	0.272998	0.0304044	0.00553135
I9_CABG	ST19_FOREI_BODY_EXTER_EYE		1	180827	1898	20	0.00275976	-0.751703	0.252214	0.471563	0.287641	0.773087	0.00287856	-2.98042	0.023573	0.0176898	0.00151087	1.01785	1.01484	1.02087	1.15544e-31	11.7083	1958.16	-1.73977	0.0668307	0.17556	0.154007	0.200131	2.1223e-149	-26.0325	0.432525	0.522968	1.05732	1.68703	0.212382	13.4007	0.620869	0.494619	0.00331082	0.135522	0.0638747	1.14513	1.01038	1.29786	0.0338645	2.12168	0.27162	0.00266529	0.00540082
ST19_INJURY_UNSPE_BODY_REGION	I9_CABG		1	171683	4361	14	0.00222376	0.0130829	0.430235	1.01317	0.435971	2.35454	0.975741	0.0304088	0.00403894	-0.0751223	0.00201098	0.92763	0.923981	0.931293	2.01901e-305	-37.3561	1950.32	-1.39863	0.0576225	0.246936	0.220564	0.276461	3.8536e-130	-24.2722	0.372929	-0.809018	1.15802	0.445295	0.0460172	4.309	0.484789	-0.69862	0.00113919	-0.0980599	0.0641397	0.906595	0.799496	1.02804	0.126302	-1.52885	0.271334	0.0270768	0.00516764
I9_CABG	ST19_INJURY_UNSPE_BODY_REGION		1	179757	630	22	0.00629285	0.186075	0.261144	1.20451	0.721973	2.00956	0.476132	0.712537	0.033556	-0.0156036	0.00290274	0.984517	0.978932	0.990135	7.63788e-08	-5.37548	1956.49	-0.0703537	0.0886657	0.932064	0.783379	1.10897	0.427503	-0.793472	0.501272	0.525273	0.608064	1.69092	0.513486	5.56824	0.387673	0.863845	0.00508906	0.282171	0.0940977	1.32601	1.10268	1.59457	0.00271127	2.99871	0.264154	0.0186319	0.0083797
I9_CABG	ST19_SUPERF_INJURI_INVOLVI_MULTIPLE_BODY_REGIONS		1	178898	268	11	0.00620921	0.815839	0.39049	2.26107	1.05177	4.86078	0.0366836	2.08927	0.0329204	0.00975484	0.00400701	1.0098	1.0019	1.01776	0.0149148	2.43444	1956.88	0.0260428	0.130541	1.02638	0.794679	1.32565	0.841872	0.199499	0.509588	0.718227	0.733136	2.05079	0.487375	8.62939	0.327252	0.979663	0.00543017	0.556743	0.132448	1.74498	1.34601	2.26221	2.62841e-05	4.20348	0.26506	0.00689027	0.0106701
ST19_DISLO_SPRAIN_STRAIN_JOINTS_LIGAM_ANKLE_FOOT_LEVEL	I9_CABG		1	177418	4361	40	0.00284585	-0.0689425	0.30278	0.93338	0.515617	1.68962	0.819881	-0.227699	0.0194627	-0.0751476	0.00200759	0.927607	0.923964	0.931264	1.19517e-306	-37.4316	1950.68	-1.45358	0.0577965	0.233733	0.2087	0.261768	1.41599e-139	-25.1499	0.379219	-0.44532	0.528223	0.640619	0.227493	1.80398	0.399199	-0.843052	0.0100355	-0.125699	0.064949	0.881881	0.776469	1.0016	0.0529482	-1.93534	0.268931	0.0309266	0.00540336
I9_CABG	ST19_DISLO_SPRAIN_STRAIN_JOINTS_LIGAM_ANKLE_FOOT_LEVEL		1	181358	4883	52	0.0260373	-0.0674483	0.182254	0.934776	0.653988	1.33612	0.711324	-0.370078	0.0251146	0.0281071	0.00120876	1.02851	1.02607	1.03095	1.33214e-119	23.2528	1961.78	0.0911349	0.0444395	1.09542	1.00404	1.19511	0.0402902	2.05076	0.547937	0.189066	0.411049	1.20812	0.539782	2.70397	0.645545	0.45996	0.00439267	0.224381	0.0494387	1.25155	1.13596	1.37889	5.66347e-06	4.53858	0.266043	0.0363579	0.00361411
ST19_FRACT_FOOT_ANKLE	I9_CABG		1	176634	4361	37	0.00686525	0.0597268	0.270905	1.06155	0.624224	1.80525	0.825504	0.220472	0.012711	-0.0714476	0.00188649	0.931045	0.927609	0.934494	0	-37.8732	1950.76	-1.37414	0.0574841	0.253057	0.226092	0.283236	2.73461e-126	-23.9047	0.370551	0.218104	0.502405	1.24372	0.464586	3.32948	0.664201	0.43412	0.00549115	-0.130052	0.0638428	0.878049	0.774774	0.995091	0.0416425	-2.03707	0.267033	0.0277358	0.00507358
I9_CABG	ST19_FRACT_FOOT_ANKLE		1	182351	2977	55	0.0165771	0.229147	0.17963	1.25753	0.884328	1.78822	0.202074	1.27567	0.0285912	0.00934284	0.00131128	1.00939	1.0068	1.01198	1.04078e-12	7.125	1958.42	-0.0858616	0.048247	0.917721	0.834915	1.00874	0.0751372	-1.77963	0.524902	-0.131663	0.450341	0.876636	0.362645	2.11913	0.770009	-0.292363	0.00484206	0.335804	0.052823	1.39907	1.26146	1.55168	2.05516e-10	6.35716	0.261125	0.0166759	0.0041383
ST19_OPEN_WOUND_ANKLE_FOOT	I9_CABG		1	174358	4361	26	0.00514425	1.11908	0.414243	3.06203	1.35956	6.89636	0.00690278	2.7015	0.00625898	-0.0720825	0.00195894	0.930454	0.926888	0.934034	2.09278e-296	-36.7966	1950.28	-1.46815	0.0567402	0.230351	0.206107	0.257448	1.27547e-147	-25.8749	0.380977	-1.08442	0.91219	0.338097	0.0565678	2.02075	0.234513	-1.18881	0.00194952	-0.174064	0.0640575	0.840243	0.741103	0.952647	0.00658165	-2.7173	0.269444	0.0248181	0.00554792
I9_CABG	ST19_OPEN_WOUND_ANKLE_FOOT		1	180566	1177	38	0.0164999	0.130126	0.217503	1.13897	0.743654	1.74444	0.549659	0.598272	0.0350007	0.00544323	0.00202486	1.00546	1.00148	1.00946	0.00718378	2.6882	1957.32	-0.698827	0.0676994	0.497168	0.435388	0.567715	5.57481e-25	-10.3225	0.488406	1.21224	0.430512	3.36101	1.44548	7.815	0.00486537	2.81581	0.00714598	0.223849	0.0726658	1.25088	1.08483	1.44235	0.00206637	3.08052	0.269651	0.0233539	0.0055352
ST19_SUPERF_INJURY_ANKLE_FOOT	I9_CABG		1	171888	4361	12	0.00367355	0.584901	0.610718	1.79481	0.542207	5.94119	0.338201	0.957726	0.00434198	-0.0747516	0.00197987	0.927974	0.92438	0.931582	0	-37.7559	1950.48	-1.45101	0.0576059	0.234334	0.209315	0.262343	5.35094e-140	-25.1885	0.376615	-0.848429	1.26037	0.428087	0.0361981	5.06266	0.500846	-0.67316	0.00217099	-0.119432	0.0640731	0.887425	0.782693	1.00617	0.0623229	-1.86399	0.273235	0.0283118	0.00529561
I9_CABG	ST19_SUPERF_INJURY_ANKLE_FOOT		1	180798	1242	23	0.0200432	0.488574	0.263868	1.62999	0.971797	2.73397	0.0640861	1.85158	0.0295139	0.0253321	0.0018663	1.02566	1.02191	1.02941	5.75909e-42	13.5734	1958.64	-0.00648074	0.0671875	0.99354	0.870952	1.13338	0.923157	-0.0964576	0.521701	0.744945	0.568926	2.10633	0.69063	6.42399	0.190403	1.30939	0.00462963	0.335382	0.072282	1.39847	1.21374	1.61132	3.48571e-06	4.6399	0.267506	0.0203235	0.00551553
I9_CABG	ST19_OTHER_UNSPE_INJURI_LOWER_LEG		1	181641	779	11	0.00771892	0.379694	0.3789	1.46184	0.695621	3.07203	0.316298	1.00209	0.0318196	0.0105591	0.00241978	1.01062	1.00583	1.01542	1.27901e-05	4.36367	1957.53	0.15078	0.0814771	1.16274	0.991125	1.36407	0.0642297	1.85058	0.525023	0.309029	0.728226	1.3621	0.326836	5.6766	0.671305	0.424358	0.00617856	0.330723	0.0876685	1.39197	1.17221	1.65294	0.00016167	3.77242	0.258264	0.0557287	0.00625921
ST19_INJURY_MUSCLE_TENDON_LOWER_LEG_LEVEL	I9_CABG		1	176196	4361	39	0.00572625	-0.222379	0.268387	0.800612	0.473115	1.35481	0.407343	-0.828578	0.0103806	-0.072744	0.00195914	0.929839	0.926275	0.933416	9.00039e-302	-37.1306	1950.62	-1.39542	0.056893	0.247728	0.221588	0.276951	7.58396e-133	-24.5272	0.375941	0.394908	0.702063	1.48425	0.374885	5.87645	0.573777	0.562497	0.00203542	-0.0454904	0.0638122	0.955529	0.843191	1.08283	0.47592	-0.712879	0.262976	0.0349744	0.00549349
I9_CABG	ST19_INJURY_MUSCLE_TENDON_LOWER_LEG_LEVEL		1	180815	1841	32	0.0062005	-0.482424	0.216155	0.617285	0.404102	0.942933	0.0256252	-2.23184	0.029055	-0.00662343	0.00143925	0.993398	0.9906	0.996205	4.18457e-06	-4.602	1957.02	-0.912489	0.0583371	0.401523	0.35814	0.450162	3.7872e-55	-15.6417	0.471545	0.417232	0.582688	1.51775	0.484404	4.7555	0.473962	0.716047	0.00453152	-0.21783	0.0670081	0.804262	0.705276	0.917141	0.00115083	-3.2508	0.2507	0.0217375	0.00510266
ST19_DISLO_SPRAIN_STRAIN_JOINTS_LIGAM_KNEE	I9_CABG		1	183328	4361	109	0.00326526	-0.0470962	0.173078	0.953996	0.679547	1.33929	0.785538	-0.27211	0.041127	-0.0763254	0.0019567	0.926515	0.922968	0.930075	0	-39.0072	1950.94	-1.46373	0.0583028	0.231371	0.206386	0.25938	4.30532e-139	-25.1057	0.381908	-0.317011	0.33149	0.728323	0.380324	1.39474	0.33891	-0.95632	0.0182897	-0.214403	0.0644314	0.807023	0.711281	0.915654	0.000875946	-3.32761	0.272071	0.0345669	0.00523372
I9_CABG	ST19_DISLO_SPRAIN_STRAIN_JOINTS_LIGAM_KNEE		1	179060	9080	61	0.0193014	-1.07455	0.164545	0.341451	0.247323	0.471402	6.55795e-11	-6.53043	0.0179802	0.0153282	0.000975984	1.01545	1.01351	1.01739	1.38908e-55	15.7054	1960.64	-0.206154	0.03652	0.813708	0.757499	0.874088	1.65234e-08	-5.64495	0.508473	0.196252	0.446484	1.21683	0.507196	2.91935	0.660264	0.439548	0.00227335	-0.0837881	0.0419689	0.919626	0.847006	0.998472	0.0458869	-1.99643	0.242147	0.031001	0.00317183
ST19_FRACT_LOWER_LEG_INCLU_ANKLE	I9_CABG		1	180697	4361	135	0.00532634	0.0854827	0.170134	1.08924	0.780376	1.52036	0.615355	0.502444	0.0410864	-0.0749612	0.00197808	0.92778	0.924189	0.931384	0	-37.8958	1950.62	-1.50399	0.0579594	0.222241	0.198376	0.248978	1.86328e-148	-25.9491	0.388579	0.0645289	0.276034	1.06666	0.620955	1.83227	0.815162	0.233772	0.0185038	-0.0465697	0.0646543	0.954498	0.840892	1.08345	0.471348	-0.720288	0.269101	0.0280126	0.00546771
I9_CABG	ST19_FRACT_LOWER_LEG_INCLU_ANKLE		1	180497	8057	154	0.0741495	-0.46986	0.129359	0.62509	0.485099	0.80548	0.000280987	-3.63223	0.0259836	-0.0107245	0.00106195	0.989333	0.987276	0.991394	5.59094e-24	-10.0988	1956.44	0.138154	0.0380175	1.14815	1.06571	1.23697	0.000279117	3.63395	0.533837	1.07247	0.310695	2.9226	1.58965	5.37327	0.000556739	3.45186	0.00455079	0.501639	0.0410341	1.65143	1.52381	1.78973	2.28762e-34	12.2249	0.288902	0.0326869	0.00336181
ST19_OPEN_WOUND_LOWER_LEG	I9_CABG		1	174107	4361	15	0.008221	-0.105638	0.37229	0.89975	0.433733	1.86647	0.776601	-0.283752	0.00678454	-0.0731201	0.00200069	0.929489	0.925851	0.933141	1.9509e-292	-36.5475	1950.53	-1.41035	0.0577063	0.244059	0.217958	0.273284	6.41432e-132	-24.4401	0.375	0.650119	0.763234	1.91577	0.429205	8.55109	0.394328	0.851795	0.0025699	-0.0735492	0.0637701	0.92909	0.819928	1.05279	0.248767	-1.15335	0.27169	0.0394448	0.00581784
I9_CABG	ST19_OPEN_WOUND_LOWER_LEG		1	181535	1660	48	0.014527	0.504285	0.203204	1.6558	1.11183	2.46592	0.0130769	2.48167	0.0293279	-0.00687653	0.00191419	0.993147	0.989428	0.99688	0.000327651	-3.5924	1956.79	-0.222253	0.0591731	0.800713	0.713029	0.899178	0.00017266	-3.75599	0.515954	0.11982	0.43014	1.12729	0.485171	2.61926	0.780582	0.27856	0.00624576	0.372233	0.0633874	1.45097	1.28145	1.64292	4.29663e-09	5.87235	0.26368	0.0170708	0.00546317
ST19_SUPERF_INJURY_LOWER_LEG	I9_CABG		1	176545	4361	25	0.00461692	-0.2678	0.370318	0.765061	0.370233	1.58095	0.469581	-0.723161	0.0109991	-0.0726098	0.00195234	0.929964	0.926412	0.933529	9.51491e-303	-37.1911	1950.56	-1.4683	0.0575338	0.230317	0.205756	0.25781	1.16448e-143	-25.5206	0.378043	0.252095	0.576147	1.28672	0.415965	3.98025	0.66171	0.437553	0.0053977	-0.146142	0.0635899	0.864035	0.762786	0.978724	0.0215508	-2.29819	0.272125	0.0348228	0.00539155
I9_CABG	ST19_SUPERF_INJURY_LOWER_LEG		1	177461	2835	69	0.0418115	0.273759	0.174309	1.3149	0.934367	1.8504	0.11629	1.57054	0.0295555	9.66097e-05	0.00153009	1.0001	0.997102	1.0031	0.949655	0.0631398	1957.37	0.287963	0.0497772	1.33371	1.20973	1.47039	7.24934e-09	5.78504	0.534978	0.693231	0.381711	2.00017	0.946559	4.22654	0.0693527	1.81611	0.00452866	0.220835	0.0549456	1.24712	1.11979	1.38892	5.84082e-05	4.01915	0.264688	0.0479324	0.00425783
I9_CABG	ST19_OTHER_SPECIFE_INJURI_HIP_THIGH1		1	178784	231	18	0.00224483	0.979122	0.301903	2.66212	1.47313	4.81075	0.00118208	3.24317	0.0380741	-0.043806	0.00625812	0.95714	0.945471	0.968952	2.5621e-12	-6.99986	1956.45	-0.108598	0.143373	0.897091	0.677322	1.18817	0.448777	-0.757456	0.506573	-0.139254	0.694108	0.870007	0.223196	3.39125	0.840993	-0.200624	0.00768311	0.243631	0.15305	1.27587	0.945212	1.72221	0.11142	1.59184	0.255079	0.0063556	0.0150065
ST19_INJURY_MUSCLE_TENDON_HIP_THIGH_LEVEL	I9_CABG		1	175024	4361	12	0.00433038	-0.685794	0.422539	0.50369	0.220034	1.15302	0.104583	-1.62303	0.004913	-0.0758369	0.00207407	0.926967	0.923207	0.930743	1.05721e-292	-36.5643	1950.59	-1.45276	0.0579272	0.233923	0.208816	0.262048	8.40355e-139	-25.0791	0.378506	0.567245	1.15679	1.7634	0.182671	17.0229	0.623879	0.49036	0.00122825	-0.262241	0.0656434	0.769326	0.676447	0.874958	6.47141e-05	-3.99493	0.275333	0.030895	0.00533889
I9_CABG	ST19_INJURY_MUSCLE_TENDON_HIP_THIGH_LEVEL		1	181978	921	19	1.06289e-08	0.147525	0.261037	1.15896	0.694816	1.93316	0.571972	0.565149	0.0290926	-0.00964262	0.0019215	0.990404	0.986681	0.994141	5.21397e-07	-5.01827	1957.1	-0.479336	0.0742723	0.619194	0.53531	0.716224	1.09105e-10	-6.45377	0.504371	-13.0938	0.373367	2.05794e-06	9.89958e-07	4.27808e-06	1.96349e-269	-35.0696	0.00422068	-0.342737	0.0931011	0.709825	0.591428	0.851924	0.000232013	-3.68134	0.241935	0.01989	0.00605921
I9_CABG	ST19_DISLO_SPRAIN_STRAIN_JOINT_LIGAM_HIP		1	180217	347	17	0.003934	0.352244	0.308499	1.42226	0.776924	2.60362	0.253536	1.1418	0.0341155	-0.0445822	0.00441885	0.956397	0.948149	0.964716	6.17294e-24	-10.0891	1956.26	0.122782	0.117153	1.13064	0.898671	1.42248	0.294618	1.04805	0.509236	0.658713	0.645106	1.9323	0.545696	6.84228	0.30721	1.02109	0.00599101	0.36288	0.1262	1.43746	1.12247	1.84086	0.00403477	2.87543	0.256116	0.0301393	0.0104396
I9_CABG	ST19_SUPERF_INJURY_HIP_THIGH		1	181214	1703	83	0.0221633	0.425599	0.164543	1.53051	1.1086	2.11299	0.00969425	2.58655	0.0368775	-0.0376772	0.00238998	0.963024	0.958523	0.967546	5.44947e-56	-15.7646	1955.24	0.0251464	0.0599707	1.02547	0.911744	1.15337	0.674988	0.419312	0.49825	0.578524	0.379908	1.7834	0.846965	3.75521	0.127809	1.5228	0.00659489	0.251475	0.0654131	1.28592	1.13118	1.46182	0.000120846	3.8444	0.268102	0.00241008	0.00554007
ST19_TRAUMAT_AMPUT_WRIST_HAND	I9_CABG		1	173332	4361	13	9.57676e-08	-0.689789	0.501796	0.501682	0.187625	1.34142	0.169243	-1.37464	0.00360156	-0.0712327	0.00191057	0.931245	0.927764	0.934739	3.04685e-304	-37.2834	1950.47	-1.51412	0.0574839	0.220002	0.19656	0.246239	6.70265e-153	-26.3399	0.381251	-10.1361	0.858525	3.96237e-05	7.36484e-06	0.00021318	3.61764e-32	-11.8064	0.000411607	-0.115977	0.0631178	0.890496	0.786874	1.00776	0.0661413	-1.83747	0.273719	0.0309571	0.00531369
ST19_INJURY_MUSCLE_TENDON_WRIST_HAND_LEVEL	I9_CABG		1	171638	4361	33	0.00581337	0.0976654	0.297056	1.10259	0.615965	1.97367	0.742324	0.328777	0.00919421	-0.0729737	0.00212067	0.929625	0.925769	0.933497	1.74919e-259	-34.4106	1950.22	-1.47952	0.0580991	0.227746	0.203234	0.255215	4.75233e-143	-25.4655	0.373244	0.0743165	0.706007	1.07715	0.269966	4.29775	0.916167	0.105263	0.00206612	-0.257119	0.0648265	0.773276	0.68101	0.878044	7.30075e-05	-3.96627	0.274793	0.0305495	0.00544872
I9_CABG	ST19_INJURY_MUSCLE_TENDON_WRIST_HAND_LEVEL		1	181878	1740	21	9.14173e-09	-0.724857	0.239677	0.484394	0.302818	0.774846	0.002492	-3.02431	0.0303235	0.00484993	0.001458	1.00486	1.00199	1.00774	0.00087969	3.32642	1957.38	-0.799507	0.0587852	0.44955	0.400626	0.504449	3.97812e-42	-13.6005	0.474124	-12.7493	0.30406	2.90425e-06	1.60034e-06	5.27054e-06	0	-41.9303	0.00498652	0.157091	0.062964	1.1701	1.03426	1.32379	0.012598	2.49494	0.271294	0.003588	0.00524241
ST19_DISLO_SPRAIN_STRAIN_JOINTS_LIGAM_WRIST_HAND_LEVEL	I9_CABG		1	177829	4361	22	0.00491851	-0.516644	0.338782	0.596519	0.307077	1.15878	0.127257	-1.52501	0.0134888	-0.0714457	0.00186356	0.931047	0.927652	0.934454	0	-38.3383	1950.65	-1.40582	0.0567739	0.245166	0.219348	0.274024	2.32043e-135	-24.7617	0.377688	0.485463	0.578505	1.62493	0.522879	5.04972	0.401374	0.839169	0.00618661	-0.105068	0.063799	0.900263	0.794443	1.02018	0.0995857	-1.64687	0.267241	0.0281987	0.00564406
I9_CABG	ST19_DISLO_SPRAIN_STRAIN_JOINTS_LIGAM_WRIST_HAND_LEVEL		1	180124	3572	48	0.0150722	-0.0500524	0.183687	0.95118	0.663598	1.36339	0.785247	-0.272488	0.0264019	0.015342	0.00122399	1.01546	1.01303	1.0179	4.84099e-36	12.5344	1959.32	-0.0750209	0.0453862	0.927724	0.848761	1.01403	0.0983419	-1.65295	0.518329	-0.179874	0.494959	0.835375	0.316639	2.20394	0.716297	-0.363412	0.00403666	0.175709	0.0504629	1.19209	1.07983	1.31603	0.000497796	3.48194	0.265874	0.0129086	0.00396044
ST19_FRACT_WRIST_HAND_LEVEL	I9_CABG		1	177263	4361	62	0.00658197	0.133036	0.220721	1.14229	0.741132	1.76059	0.546685	0.602735	0.0215434	-0.0718194	0.00192317	0.930699	0.927197	0.934214	3.14631e-305	-37.3442	1950.68	-1.39392	0.0574954	0.248101	0.22166	0.277696	7.64014e-130	-24.2441	0.37342	0.1188	0.444025	1.12614	0.471664	2.68878	0.789044	0.267553	0.00697886	-0.172723	0.0634011	0.841371	0.743052	0.952699	0.00644411	-2.72428	0.27167	0.0321003	0.00548005
I9_CABG	ST19_FRACT_WRIST_HAND_LEVEL		1	176241	4623	66	0.0391116	-0.522127	0.170992	0.593257	0.424318	0.829458	0.00226175	-3.05352	0.0249305	0.00996516	0.00118204	1.01001	1.00768	1.01236	3.44323e-17	8.43046	1959.09	-0.609285	0.0426562	0.543739	0.500128	0.591154	2.76799e-46	-14.2836	0.474275	1.19373	0.384391	3.29937	1.55321	7.00861	0.00189947	3.10552	0.00437028	0.211531	0.0467789	1.23557	1.12732	1.35421	6.12797e-06	4.52193	0.280791	-0.00817214	0.00395297
ST19_OPEN_WOUND_WRIST_HAND	I9_CABG		1	178852	4361	85	0.00551772	0.140579	0.187138	1.15094	0.797549	1.66092	0.452529	0.751205	0.0265193	-0.0728381	0.00192781	0.929751	0.926245	0.933271	0	-37.7829	1950.74	-1.44675	0.0582114	0.235333	0.209958	0.263775	2.37485e-136	-24.8534	0.374787	-0.00857544	0.508671	0.991461	0.365836	2.68698	0.986549	-0.0168585	0.007333	-0.13648	0.0641651	0.872424	0.769324	0.989341	0.0334194	-2.12701	0.275038	0.0320973	0.00542073
I9_CABG	ST19_OPEN_WOUND_WRIST_HAND		1	177003	6156	98	0.00724799	-0.0909795	0.145905	0.913036	0.685949	1.2153	0.53292	-0.623554	0.0246022	0.0135017	0.00112328	1.01359	1.01136	1.01583	2.79507e-33	12.0198	1959.49	-0.871136	0.0403181	0.418476	0.386679	0.452887	1.55752e-103	-21.6066	0.432516	-1.00109	0.553693	0.367478	0.124142	1.08779	0.0706021	-1.80803	0.00378495	0.259696	0.0454181	1.29654	1.18611	1.41725	1.07856e-08	5.71789	0.274925	0.0134875	0.0037069
ST19_SUPERF_INJURY_WRIST_HAND	I9_CABG		1	171053	4361	13	0.00449704	-0.561161	0.401292	0.570546	0.259839	1.25279	0.161998	-1.39838	0.00809717	-0.0767747	0.00204569	0.926098	0.922393	0.929819	2.97964e-308	-37.5301	1950.77	-1.5527	0.059367	0.211676	0.188425	0.237797	8.82491e-151	-26.1542	0.380048	0.572063	0.956039	1.77192	0.272049	11.5409	0.549594	0.598368	0.00363334	-0.107853	0.0681116	0.89776	0.785566	1.02598	0.113314	-1.58347	0.265234	0.0351614	0.00567828
I9_CABG	ST19_SUPERF_INJURY_WRIST_HAND		1	179361	2197	32	0.0102999	0.143358	0.212955	1.15414	0.760307	1.75199	0.500829	0.673186	0.0290078	0.0188023	0.00155466	1.01898	1.01588	1.02209	1.13415e-33	12.0941	1958.9	-0.100374	0.0536486	0.904499	0.81422	1.00479	0.0613528	-1.87094	0.517135	-0.211072	0.655029	0.809716	0.224264	2.92351	0.747276	-0.322233	0.0041073	0.271676	0.057831	1.31216	1.17155	1.46965	2.63034e-06	4.69776	0.277756	0.012794	0.00457264
ST19_FRACT_FOREA	I9_CABG		1	181869	4361	56	0.00370259	-0.565554	0.259757	0.568045	0.341408	0.945132	0.0294625	-2.17724	0.0306847	-0.0739383	0.00192212	0.928729	0.925237	0.932234	0	-38.4671	1950.68	-1.41089	0.0584522	0.243927	0.217522	0.273536	1.01086e-128	-24.1375	0.383108	0.280689	0.352119	1.32404	0.664005	2.64017	0.425369	0.797142	0.0198901	-0.0974407	0.0633466	0.907156	0.801236	1.02708	0.123996	-1.53822	0.269965	0.0319936	0.00536293
I9_CABG	ST19_FRACT_FOREA		1	178144	7979	130	0.0950621	-0.311746	0.15167	0.732167	0.543884	0.98563	0.0398374	-2.05543	0.0231416	-0.0133601	0.00111332	0.986729	0.984578	0.988884	3.54467e-33	-12.0002	1956.02	0.692402	0.0385124	1.99851	1.85321	2.1552	2.8631e-72	17.9787	0.615224	0.724129	0.303357	2.06293	1.13832	3.73859	0.0169841	2.38705	0.00595282	0.0216061	0.0432109	1.02184	0.938862	1.11215	0.617064	0.500016	0.242354	-0.0166353	0.00342832
I9_CABG	ST19_OPEN_WOUND_FOREA		1	181807	1113	35	0.0127521	0.685336	0.217717	1.98444	1.29513	3.04062	0.00164489	3.14783	0.0319836	0.00952355	0.00225444	1.00957	1.00512	1.01404	2.39619e-05	4.22436	1957.29	-0.381414	0.0681782	0.682895	0.597475	0.780528	2.21421e-08	-5.59437	0.495012	0.387819	0.541753	1.47376	0.509657	4.26164	0.474078	0.715859	0.0054284	0.605412	0.0696259	1.83201	1.59831	2.09988	3.46168e-18	8.69522	0.283157	0.0131926	0.00655698
I9_CABG	ST19_SUPERF_INJURY_FOREA		1	181626	1022	20	0.0160279	0.282492	0.283678	1.32643	0.760699	2.3129	0.319338	0.995818	0.0300595	0.017593	0.00220745	1.01775	1.01335	1.02216	1.58892e-15	7.96983	1957.98	0.0107893	0.0708641	1.01085	0.879762	1.16147	0.878987	0.152254	0.52247	0.802539	0.581326	2.2312	0.714008	6.97226	0.167423	1.38053	0.00446429	0.212746	0.0777592	1.23707	1.0622	1.44074	0.00621997	2.73595	0.262798	0.00774982	0.00605927
ST19_INJURY_MUSCLE_TENDON_SHOUL_UPPER_ARM_LEVEL	I9_CABG		1	175994	4361	93	0.00443719	-0.078772	0.18678	0.924251	0.640913	1.33285	0.673217	-0.421737	0.0256125	-0.0726321	0.0019997	0.929943	0.926305	0.933595	7.3942e-289	-36.3215	1950.44	-1.42502	0.0576831	0.240503	0.214792	0.26929	9.59743e-135	-24.7044	0.374671	-0.00979662	0.413905	0.990251	0.439969	2.22879	0.981117	-0.0236688	0.00698522	-0.0539859	0.0648678	0.947446	0.83433	1.0759	0.405271	-0.832244	0.266451	0.0342634	0.00532111
I9_CABG	ST19_INJURY_MUSCLE_TENDON_SHOUL_UPPER_ARM_LEVEL		1	182997	4749	94	0.0125953	-0.516586	0.152833	0.596554	0.442135	0.804903	0.000724673	-3.38007	0.0247008	-0.0239573	0.00112366	0.976327	0.97418	0.97848	7.29764e-101	-21.3207	1954.86	-0.803788	0.0433341	0.44763	0.411181	0.487311	8.36631e-77	-18.5486	0.44921	0.220742	0.442878	1.247	0.523457	2.97066	0.618185	0.498425	0.00325515	-0.234882	0.0510779	0.790664	0.715342	0.873918	4.25543e-06	-4.5985	0.238392	0.0252131	0.00371939
ST19_DISLO_SPRAIN_STRAIN_JOINTS_LIGAM_SHOUL_GIRDLE	I9_CABG		1	174418	4361	46	0.00278185	-0.167839	0.305008	0.84549	0.46503	1.53722	0.582128	-0.550278	0.0177896	-0.0792248	0.00215382	0.923832	0.91994	0.92774	3.403e-296	-36.7834	1950.69	-1.4974	0.0593108	0.223712	0.19916	0.25129	1.23422e-140	-25.2466	0.377262	-0.311163	0.569801	0.732594	0.239794	2.23815	0.585004	-0.54609	0.00613434	-0.132672	0.0658621	0.875752	0.769695	0.996424	0.0439685	-2.01439	0.271854	0.0317679	0.00557331
I9_CABG	ST19_DISLO_SPRAIN_STRAIN_JOINTS_LIGAM_SHOUL_GIRDLE		1	179753	3659	57	0.0129499	-0.396109	0.175386	0.672934	0.477178	0.948995	0.0239148	-2.2585	0.0260035	-0.00210681	0.00125088	0.997895	0.995452	1.00034	0.0921322	-1.68426	1957.33	-0.50649	0.0448474	0.602607	0.551898	0.657974	1.41074e-29	-11.2936	0.480039	0.168243	0.439165	1.18322	0.500313	2.79829	0.701647	0.383098	0.00474752	0.106298	0.0495856	1.11215	1.00915	1.22567	0.0320544	2.14373	0.262948	0.0142425	0.0037211
ST19_FRACT_SHOUL_UPPER_ARM	I9_CABG		1	175632	4361	56	0.00749621	0.0857535	0.282272	1.08954	0.626567	1.8946	0.761282	0.303798	0.0178153	-0.073398	0.00211934	0.929231	0.925379	0.933099	8.18362e-263	-34.6325	1950.66	-1.45755	0.0579208	0.232806	0.207822	0.260794	9.79515e-140	-25.1645	0.379212	0.349941	0.423195	1.41898	0.619079	3.25243	0.408293	0.826901	0.00916217	-0.121995	0.0648674	0.885153	0.779475	1.00516	0.0600152	-1.88068	0.274152	0.031593	0.00543487
I9_CABG	ST19_FRACT_SHOUL_UPPER_ARM		1	176473	4924	138	0.0499326	0.00814863	0.144594	1.00818	0.759378	1.3385	0.955059	0.0563552	0.0311154	-0.0178605	0.00130597	0.982298	0.979787	0.984816	1.41278e-42	-13.676	1955.23	0.0871406	0.0426195	1.09105	1.00361	1.18611	0.0408926	2.04462	0.522738	0.601383	0.294724	1.82464	1.02401	3.25126	0.0413011	2.04049	0.00698899	0.441359	0.0459718	1.55482	1.42085	1.70142	7.94397e-22	9.60065	0.271805	-0.00573231	0.00394447
ST19_SUPERF_INJURY_SHOUL_UPPER_ARM	I9_CABG		1	173707	4361	11	0.00255029	-0.136442	0.458848	0.872457	0.354948	2.14449	0.766194	-0.297357	0.00514245	-0.074418	0.00199374	0.928284	0.924663	0.931918	6.27043e-305	-37.3258	1950.57	-1.50877	0.0570983	0.221182	0.197764	0.247373	7.25066e-154	-26.4241	0.382598	-0.482377	1.18126	0.617314	0.060953	6.25198	0.683011	-0.408357	0.00205698	-0.0777761	0.06547	0.925172	0.813754	1.05184	0.234847	-1.18797	0.269361	0.0224512	0.00515551
I9_CABG	ST19_SUPERF_INJURY_SHOUL_UPPER_ARM		1	180803	1267	36	0.0134696	0.390825	0.216587	1.4782	0.966875	2.25993	0.071158	1.80447	0.0306607	-0.0048144	0.00205459	0.995197	0.991198	0.999213	0.0191171	-2.34324	1957.43	-0.146304	0.0649355	0.863895	0.760653	0.98115	0.0242553	-2.25306	0.503959	0.390988	0.490778	1.47844	0.564996	3.86868	0.425643	0.79667	0.00518209	0.246238	0.070458	1.2792	1.1142	1.46864	0.000474383	3.49482	0.263567	0.025883	0.00541726
ST19_FRACT_LUMBAR_SPINE_PELVIS	I9_CABG		1	176043	4361	34	0.00421882	0.10083	0.333393	1.10609	0.575441	2.12608	0.762319	0.302437	0.0121391	-0.072958	0.00209434	0.92964	0.925832	0.933464	6.98159e-266	-34.8358	1950.46	-1.53944	0.058398	0.214501	0.191303	0.240514	3.82201e-153	-26.3612	0.38478	-0.188727	0.507303	0.828012	0.306345	2.23801	0.709877	-0.372021	0.00581455	-0.142409	0.0651521	0.867266	0.763298	0.985397	0.0288306	-2.1858	0.270223	0.0308031	0.00556593
I9_CABG	ST19_FRACT_LUMBAR_SPINE_PELVIS		1	183719	2632	141	0.0373492	0.427067	0.149687	1.53276	1.14303	2.05536	0.00432991	2.85307	0.0383115	-0.0496868	0.00207692	0.951527	0.947662	0.955409	1.75111e-126	-23.9233	1953.77	0.116843	0.053812	1.12394	1.01144	1.24896	0.029907	2.17132	0.51212	0.758762	0.313884	2.13563	1.15436	3.95102	0.0156348	2.41733	0.00792243	0.411339	0.0574565	1.50884	1.34814	1.68869	8.1183e-13	7.15914	0.273028	-0.0173798	0.00561968
ST19_SUPERF_INJURY_ABDOMEN_LOWER_BACK_PELVIS	I9_CABG		1	171692	4361	29	0.00839147	-0.00295029	0.412334	0.997054	0.444358	2.2372	0.994291	-0.00715511	0.0072314	-0.0724635	0.00193024	0.9301	0.926588	0.933625	0	-37.5412	1950.51	-1.47003	0.0572248	0.229919	0.205525	0.257208	1.5647e-145	-25.6887	0.381198	0.526939	0.708275	1.69374	0.42262	6.78801	0.456892	0.743975	0.00247934	-0.133005	0.0639616	0.875461	0.77231	0.992389	0.0375761	-2.07945	0.27531	0.0286224	0.00529767
I9_CABG	ST19_SUPERF_INJURY_ABDOMEN_LOWER_BACK_PELVIS		1	179724	1683	47	0.0231895	0.246071	0.191399	1.27899	0.878912	1.86119	0.198567	1.28565	0.0328876	0.00114422	0.00186589	1.00114	0.99749	1.00481	0.539723	0.613231	1957.48	-0.190548	0.0576788	0.826506	0.738157	0.925429	0.000954508	-3.3036	0.513237	0.830629	0.447365	2.29476	0.954844	5.51496	0.063352	1.85671	0.00463974	0.331623	0.062841	1.39323	1.23177	1.57584	1.31195e-07	5.27717	0.262282	0.0258444	0.00504412
ST19_INJURY_OTHER_UNSPE_INTRAT_ORGANS	I9_CABG		1	170223	4361	10	0.0234146	0.0764669	0.527568	1.07947	0.383826	3.03588	0.884757	0.144942	0.00332883	-0.0728019	0.00199599	0.929785	0.926155	0.93343	2.85362e-291	-36.4741	1950.55	-1.48666	0.0579506	0.226126	0.201847	0.253326	3.81684e-145	-25.654	0.380422	1.47344	1.25045	4.36422	0.376269	50.6192	0.238668	1.17832	0.000520129	-0.162698	0.0656054	0.849848	0.747303	0.966464	0.0131403	-2.47994	0.269843	0.0264198	0.00553567
I9_CABG	ST19_INJURY_OTHER_UNSPE_INTRAT_ORGANS		1	181406	745	28	0.00634212	0.260878	0.234206	1.29807	0.820234	2.05427	0.265329	1.11388	0.0328784	-0.0115151	0.00250103	0.988551	0.983717	0.993409	4.14157e-06	-4.60415	1957.08	-1.03026	0.0896325	0.356914	0.299411	0.425462	1.40984e-30	-11.4943	0.483251	0.778522	0.673636	2.17825	0.581698	8.15677	0.247803	1.1557	0.00465261	0.484455	0.0846569	1.62329	1.3751	1.91627	1.04928e-08	5.72256	0.272022	-0.0316396	0.00979419
ST19_FRACT_RIBS_STERNUM_THORACIC_SPINE	I9_CABG		1	172978	4361	56	0.00694728	-0.212672	0.24453	0.808421	0.500599	1.30553	0.384454	-0.869718	0.0169352	-0.0769087	0.00206242	0.925974	0.922239	0.929725	2.33645e-304	-37.2905	1950.64	-1.46291	0.0583782	0.231561	0.206525	0.259632	1.38501e-138	-25.0592	0.374217	0.576517	0.515034	1.77983	0.648594	4.88409	0.262979	1.11938	0.00523453	-0.145132	0.0657246	0.864908	0.760369	0.983821	0.0272316	-2.20818	0.27394	0.0288464	0.00586043
I9_CABG	ST19_FRACT_RIBS_STERNUM_THORACIC_SPINE		1	179874	3810	158	0.038377	0.197051	0.136068	1.21781	0.932727	1.59002	0.147568	1.44818	0.0355827	-0.0293586	0.00142605	0.971068	0.968358	0.973786	3.56403e-94	-20.5873	1954.03	-0.536074	0.046628	0.585041	0.533944	0.641028	1.3687e-30	-11.4968	0.44731	0.83334	0.358109	2.30099	1.14048	4.64241	0.0199622	2.32706	0.00463207	0.346685	0.0495843	1.41437	1.28338	1.55873	2.71324e-12	6.99183	0.29561	0.00675631	0.00444638
I9_CABG	ST19_OPEN_WOUND_THORAX		1	179784	181	10	0.00565416	0.607753	0.417208	1.8363	0.810604	4.15986	0.145195	1.45671	0.0349614	0.0213873	0.00426412	1.02162	1.01311	1.03019	5.2854e-07	5.01565	1957.03	-1.20452	0.179335	0.299836	0.210975	0.426124	1.86001e-11	-6.71661	0.514482	2.39116	0.771271	10.9262	2.40962	49.5436	0.00193333	3.10029	0.00531277	1.21801	0.155975	3.38045	2.49004	4.58926	5.76319e-15	7.80903	0.273008	0.0320356	0.0133316
ST19_SUPERF_INJURY_THORAX	I9_CABG		1	173491	4361	34	0.00741778	0.06953	0.29819	1.072	0.597547	1.92318	0.815627	0.233173	0.00904141	-0.0782002	0.00211232	0.924779	0.920958	0.928616	5.27559e-300	-37.0209	1950.75	-1.48748	0.0591093	0.225941	0.201224	0.253693	9.69221e-140	-25.165	0.379636	0.417654	0.705519	1.51839	0.380921	6.0525	0.553864	0.59198	0.00226035	-0.151331	0.0657379	0.859563	0.75565	0.977766	0.0213329	-2.30204	0.27227	0.0320996	0.00561974
I9_CABG	ST19_SUPERF_INJURY_THORAX		1	176802	1807	64	0.0183111	0.318053	0.173508	1.37445	0.978219	1.93117	0.0667912	1.83308	0.0305458	-0.0128854	0.00175859	0.987197	0.9838	0.990606	2.35156e-13	-7.32712	1956.47	-0.340537	0.0571756	0.711388	0.635972	0.795748	2.58513e-09	-5.95598	0.507331	0.548289	0.427444	1.73029	0.748637	3.99914	0.199592	1.28272	0.00475156	0.384919	0.0608152	1.46949	1.30437	1.65552	2.46245e-10	6.32932	0.271518	0.0201648	0.00507559
ST19_DISLO_SPRAIN_STRAIN_JOINTS_LIGAM_NECK_LEVEL	I9_CABG		1	176475	4361	19	0.00167211	0.671828	0.434901	1.95781	0.834787	4.59162	0.122399	1.54478	0.00743305	-0.0731808	0.00200198	0.929433	0.925793	0.933087	1.52799e-292	-36.5542	1950.66	-1.46189	0.0572826	0.231797	0.20718	0.259339	1.16009e-143	-25.5208	0.382344	-1.7349	1.13292	0.176419	0.0191505	1.6252	0.125684	-1.53134	0.00376744	-0.125053	0.0643806	0.88245	0.777836	1.00113	0.0520879	-1.94241	0.266063	0.0255275	0.00549044
I9_CABG	ST19_DISLO_SPRAIN_STRAIN_JOINTS_LIGAM_NECK_LEVEL		1	182546	1693	20	0.00619432	-0.0218293	0.258048	0.978407	0.590018	1.62246	0.932584	-0.0845941	0.028228	0.0217438	0.00149712	1.02198	1.01899	1.02499	8.56803e-48	14.5238	1959.02	0.129202	0.0586554	1.13792	1.01434	1.27656	0.0276142	2.20272	0.534711	-0.36495	0.781495	0.694231	0.150066	3.21163	0.640507	-0.46699	0.00432199	0.160682	0.0663296	1.17431	1.03115	1.33735	0.0154153	2.42247	0.248244	0.0174924	0.00487073
I9_CABG	ST19_FRACT_NECK		1	180431	575	31	0.00419562	0.465244	0.228313	1.5924	1.01791	2.49113	0.0415756	2.03774	0.0353148	-0.0254528	0.00300081	0.974868	0.969151	0.980619	2.21405e-17	-8.48197	1956.31	-0.752112	0.0983004	0.47137	0.388765	0.571527	1.9918e-14	-7.65116	0.495206	0.299993	0.594795	1.34985	0.420713	4.33097	0.614006	0.504364	0.00655161	0.34652	0.0971151	1.41414	1.16903	1.71064	0.000359521	3.56814	0.269415	-0.0190528	0.00907289
I9_CABG	ST19_OTHER_UNSPE_INJURI_HEAD		1	179549	455	10	0.0035525	-0.0936225	0.377428	0.910626	0.434577	1.90815	0.804093	-0.248054	0.0323322	-0.0021552	0.00324561	0.997847	0.99152	1.00422	0.506668	-0.664034	1957.26	-0.400247	0.102144	0.670154	0.548565	0.818694	8.91176e-05	-3.91846	0.516494	0.779354	0.835107	2.18006	0.424241	11.2028	0.350696	0.933239	0.00475956	0.721321	0.100444	2.05715	1.68953	2.50476	6.90511e-13	7.1813	0.263909	0.010946	0.00883856
ST19_INTRACR_INJURY	I9_CABG		1	182986	4361	84	0.00244606	0.125438	0.183165	1.13365	0.791707	1.62327	0.493445	0.684839	0.0315476	-0.0756974	0.00195206	0.927097	0.923556	0.930651	0	-38.7783	1950.82	-1.34286	0.0577672	0.261097	0.233147	0.292398	1.55756e-119	-23.2461	0.370536	-0.843034	0.426277	0.430403	0.186647	0.992497	0.0479663	-1.97767	0.0124008	-0.126466	0.0643265	0.881204	0.776821	0.999614	0.0492988	-1.966	0.268155	0.0295039	0.00551879
I9_CABG	ST19_INTRACR_INJURY		1	178154	8493	297	0.0970304	0.62427	0.126412	1.86688	1.45718	2.39178	7.87741e-07	4.93838	0.0311149	-0.0141349	0.00115125	0.985965	0.983742	0.988192	1.19096e-34	-12.2779	1955.6	-0.184315	0.0364123	0.831674	0.774387	0.893198	4.15123e-07	-5.06189	0.485222	0.28556	0.290562	1.33051	0.752811	2.35152	0.325713	0.982785	0.00567014	0.441554	0.0403912	1.55512	1.43676	1.68324	8.10992e-28	10.9319	0.28698	0.00825268	0.00342311
ST19_INJURY_EYE_ORBIT	I9_CABG		1	173432	4361	27	0.0099831	0.1007	0.356685	1.10594	0.549689	2.2251	0.777698	0.282321	0.00800986	-0.0728168	0.00191673	0.929771	0.926285	0.933271	0	-37.9902	1950.61	-1.53903	0.0575013	0.214589	0.191717	0.240189	8.21995e-158	-26.7652	0.381495	0.697495	0.731826	2.00871	0.478602	8.43065	0.340546	0.953088	0.00246457	-0.0350205	0.0650458	0.965586	0.850007	1.09688	0.590302	-0.538398	0.264531	0.0320626	0.00558135
I9_CABG	ST19_INJURY_EYE_ORBIT		1	178729	1855	33	0.0157493	-0.346693	0.219494	0.707022	0.459829	1.0871	0.114218	-1.57951	0.0307837	0.0117012	0.00150838	1.01177	1.00878	1.01477	8.66647e-15	7.75743	1958	-0.810166	0.0575788	0.444784	0.397317	0.497922	5.76117e-45	-14.0706	0.471165	1.18838	0.484918	3.28175	1.26863	8.48938	0.0142587	2.45068	0.00457051	0.166898	0.062457	1.18163	1.04549	1.33551	0.00753533	2.67221	0.263342	0.00169609	0.00496261
ST19_FRACT_SKULL_FACIAL_BONES	I9_CABG		1	173552	4361	31	0.00264156	-0.422357	0.257429	0.6555	0.395772	1.08568	0.100865	-1.64068	0.0134607	-0.0732893	0.00195823	0.929332	0.925772	0.932906	1.46196e-306	-37.4263	1950.52	-1.46218	0.0573642	0.23173	0.207087	0.259306	2.5813e-143	-25.4894	0.374127	-0.20544	0.714548	0.814289	0.200698	3.3038	0.773721	-0.287511	0.00318537	-0.148466	0.0651414	0.86203	0.758704	0.979426	0.0226593	-2.27913	0.273017	0.0310589	0.00578717
I9_CABG	ST19_FRACT_SKULL_FACIAL_BONES		1	178022	2797	45	0.00969375	-0.299602	0.190047	0.741113	0.510638	1.07561	0.114919	-1.57646	0.0261516	0.00468204	0.00140996	1.00469	1.00192	1.00747	0.000897955	3.32069	1957.82	-0.692095	0.0508482	0.500527	0.453048	0.552981	3.4451e-42	-13.611	0.46857	0.224046	0.535119	1.25113	0.438328	3.57112	0.675447	0.418685	0.00407869	0.562667	0.0515561	1.75535	1.58664	1.942	9.91758e-28	10.9137	0.293906	-0.0199143	0.00490051
ST19_OPEN_WOUND_HEAD	I9_CABG		1	176596	4361	97	0.00338436	-0.1334	0.173012	0.875115	0.62344	1.22839	0.440681	-0.771044	0.0321797	-0.0757445	0.0020366	0.927053	0.92336	0.930761	9.30209e-303	-37.1917	1950.62	-1.48156	0.0587377	0.227282	0.202566	0.255014	2.21914e-140	-25.2234	0.374013	-0.249681	0.486172	0.779049	0.300419	2.02024	0.607555	-0.513566	0.00809553	-0.268574	0.0658733	0.764469	0.671873	0.869826	4.55958e-05	-4.07713	0.275653	0.0299257	0.00562734
I9_CABG	ST19_OPEN_WOUND_HEAD		1	178775	7786	256	0.0624511	0.211888	0.121472	1.23601	0.974144	1.56827	0.0810995	1.74434	0.0322917	-0.0103044	0.00114542	0.989749	0.987529	0.991973	2.33801e-19	-8.99614	1955.35	-0.656535	0.0377113	0.518645	0.481693	0.558433	6.98686e-68	-17.4095	0.426579	0.549237	0.268761	1.73193	1.02272	2.93295	0.0409942	2.04359	0.00589157	0.447545	0.0404976	1.56447	1.44509	1.69371	2.1643e-28	11.0511	0.31807	-0.0088982	0.00365122
ST19_SUPERF_INJURY_HEAD	I9_CABG		1	174501	4361	16	1.12051e-08	-0.357712	0.349662	0.699275	0.352379	1.38767	0.306297	-1.02302	0.00911979	-0.0752505	0.00203057	0.927511	0.923827	0.93121	1.29632e-300	-37.0588	1950.67	-1.49033	0.0578143	0.225299	0.201163	0.252332	1.57284e-146	-25.7778	0.38631	-12.6276	0.43306	3.28032e-06	1.40375e-06	7.66558e-06	6.43964e-187	-29.1589	0.0036889	-0.186175	0.0655836	0.830128	0.729994	0.943998	0.00452917	-2.83874	0.273901	0.0251272	0.00574212
I9_CABG	ST19_SUPERF_INJURY_HEAD		1	181947	2640	86	0.0215562	0.366167	0.157621	1.4422	1.0589	1.96424	0.0201747	2.32308	0.0327947	-0.00458261	0.00156939	0.995428	0.992371	0.998495	0.00350044	-2.91999	1956.87	-0.109365	0.0500831	0.896403	0.812591	0.988861	0.0289867	-2.18367	0.512148	0.144814	0.361282	1.15582	0.569328	2.3465	0.688543	0.400833	0.00574506	0.442488	0.0519324	1.55657	1.40593	1.72336	1.58927e-17	8.52046	0.286774	0.0104145	0.00438228
ST19_SEQUEL_INJURI_POISO_OTHER_CONSE_EXTER_CAUSES	I9_CABG		1	176078	4361	34	0.00520107	-0.405902	0.279878	0.666376	0.385019	1.15334	0.14698	-1.45028	0.0137573	-0.0691135	0.00183735	0.933221	0.929866	0.936588	0	-37.6158	1950.38	-1.45213	0.0567735	0.234072	0.209422	0.261623	2.71243e-144	-25.5775	0.379293	0.454786	0.508768	1.57584	0.581352	4.27152	0.371377	0.893897	0.00560481	-0.0979923	0.063891	0.906656	0.79994	1.02761	0.125093	-1.53374	0.269948	0.0350065	0.00539362
I9_CABG	ST19_SEQUEL_INJURI_POISO_OTHER_CONSE_EXTER_CAUSES		1	181448	3016	54	0.00907949	-0.170179	0.176825	0.843514	0.596453	1.19291	0.335841	-0.962415	0.0280115	0.00195073	0.00125782	1.00195	0.999486	1.00443	0.120928	1.55089	1957.42	-0.283757	0.0475176	0.75295	0.685991	0.826445	2.34914e-09	-5.97162	0.495101	-0.2505	0.457915	0.778411	0.317266	1.90983	0.584348	-0.547045	0.00507205	0.354952	0.0506429	1.42611	1.29135	1.57493	2.40168e-12	7.00892	0.283343	0.0161336	0.00427281
ST19_COMPLICATIO_SURGI_MEDICAL_CARE_NOT_ELSEW_CLASSIFIED	I9_CABG		1	189159	4361	343	0.00798405	0.48762	0.120231	1.62844	1.28655	2.06117	4.99839e-05	4.0557	0.0823049	-0.0743861	0.00189211	0.928313	0.924877	0.931762	0	-39.3137	1950.91	-1.40638	0.0588031	0.245029	0.218355	0.274961	2.04871e-126	-23.9168	0.384279	0.0183143	0.195771	1.01848	0.693922	1.49485	0.925467	0.0935498	0.0362635	-0.071532	0.0627822	0.930966	0.823176	1.05287	0.25455	-1.13937	0.267894	0.0273286	0.00540485
I9_CABG	ST19_COMPLICATIO_SURGI_MEDICAL_CARE_NOT_ELSEW_CLASSIFIED		1	179219	16555	968	0.209789	0.947253	0.11	2.57862	2.07851	3.19904	7.21701e-18	8.61141	0.0495509	-0.0213176	0.000977648	0.978908	0.977034	0.980786	2.08096e-105	-21.805	1953.5	0.228741	0.033603	1.25702	1.17689	1.34259	9.95498e-12	6.80715	0.529178	-0.0338074	0.250901	0.966758	0.591216	1.58084	0.892814	-0.134744	0.00906959	0.214452	0.0387076	1.23918	1.14865	1.33685	3.01927e-08	5.54032	0.265938	0.0287761	0.00305387
I9_CABG	ST19_ALIQU_COMPLICATI_PRAECO_TRAUMAT		1	180718	456	14	0.00518003	0.28182	0.343607	1.32554	0.675941	2.59943	0.412113	0.820181	0.030985	-0.000993986	0.00316012	0.999007	0.992838	1.00521	0.75311	-0.314541	1956.88	-0.36839	0.103537	0.691847	0.564778	0.847507	0.000373635	-3.55804	0.49576	0.821559	0.645073	2.27404	0.642246	8.05185	0.202809	1.27359	0.00603392	0.559746	0.103942	1.75023	1.42764	2.14571	7.23729e-08	5.38518	0.265656	0.0381442	0.00844817
ST19_OTHER_UNSPE_EFFEC_EXTER_CAUSES	I9_CABG		1	174847	4361	31	0.00530046	-0.326434	0.343406	0.721492	0.36806	1.41431	0.341819	-0.950576	0.0153468	-0.0734901	0.00201283	0.929145	0.925487	0.932818	7.48925e-292	-36.5107	1950.77	-1.43702	0.0581152	0.237635	0.212052	0.266305	5.47121e-135	-24.7271	0.380499	0.391974	0.519066	1.4799	0.535049	4.09327	0.450158	0.755151	0.00828729	-0.151924	0.0650752	0.859054	0.756183	0.975918	0.0195648	-2.33459	0.26816	0.0369821	0.00588108
I9_CABG	ST19_OTHER_UNSPE_EFFEC_EXTER_CAUSES		1	179074	3523	54	0.0210033	0.241061	0.183468	1.2726	0.88822	1.82332	0.188874	1.31392	0.0246046	0.0113673	0.00131211	1.01143	1.00883	1.01404	4.58218e-18	8.66332	1959.02	0.199703	0.0463257	1.22104	1.11506	1.3371	1.62637e-05	4.31084	0.547232	-0.103079	0.45891	0.902056	0.366945	2.21751	0.822278	-0.224616	0.00373462	0.514439	0.0496824	1.6727	1.5175	1.84378	3.99072e-25	10.3545	0.280646	0.0302504	0.00390645
ST19_TOXIC_EFFEC_SUBST_CHIEF_NONME_SOURCE	I9_CABG		1	174334	4361	16	0.0117014	0.023757	0.456689	1.02404	0.418385	2.50645	0.958513	0.0520202	0.00543813	-0.074399	0.00206365	0.928301	0.924554	0.932064	1.2738e-284	-36.0522	1950.76	-1.42031	0.0576464	0.24164	0.215824	0.270545	4.92361e-134	-24.6382	0.377591	0.849653	0.935004	2.33883	0.374204	14.6181	0.3635	0.908716	0.00194952	-0.114007	0.0657762	0.892251	0.784327	1.01503	0.0830493	-1.73326	0.267084	0.0323608	0.00532412
I9_CABG	ST19_TOXIC_EFFEC_SUBST_CHIEF_NONME_SOURCE		1	181228	1269	18	0.00449183	-0.312007	0.281098	0.731977	0.421912	1.26991	0.267018	-1.10996	0.0315335	0.013672	0.00183308	1.01377	1.01013	1.01741	8.75119e-14	7.4585	1958.23	-0.259786	0.0652933	0.771217	0.678575	0.876507	6.92778e-05	-3.97875	0.503672	0.160147	0.675591	1.17368	0.312231	4.4119	0.81262	0.237048	0.00590353	0.712915	0.0662695	2.03993	1.79145	2.32287	5.44491e-27	10.7578	0.282505	0.00487885	0.00592244
ST19_POISO_DRUGS_MEDICAM_BIOLO_SUBST	I9_CABG		1	177690	4361	21	0.00131494	-0.396036	0.310428	0.672982	0.366237	1.23665	0.202035	-1.27577	0.0159488	-0.0716179	0.00198831	0.930887	0.927266	0.934521	4.13572e-284	-36.0195	1950.76	-1.45418	0.0569349	0.233592	0.208926	0.261169	6.89154e-144	-25.5411	0.386225	-0.914276	0.707247	0.400807	0.100211	1.60308	0.196106	-1.29272	0.0086347	-0.0691476	0.0656776	0.933189	0.820472	1.06139	0.292417	-1.05283	0.270114	0.0343322	0.00543442
I9_CABG	ST19_POISO_DRUGS_MEDICAM_BIOLO_SUBST		1	179163	3970	58	0.0247413	-0.110533	0.189528	0.895357	0.617542	1.29815	0.559758	-0.583202	0.0258801	0.025034	0.00141348	1.02535	1.02251	1.02819	3.45783e-70	17.7109	1960.64	0.133157	0.0527426	1.14243	1.03023	1.26685	0.011581	2.52466	0.530909	0.861976	0.438026	2.36784	1.00345	5.58737	0.0490836	1.96786	0.00398156	1.39802	0.0499913	4.04717	3.66942	4.4638	4.30628e-172	27.9652	0.37982	0.0502954	0.00595826
ST19_BURNS_CORROSIO	I9_CABG		1	173121	4361	21	0.00656313	0.246795	0.378069	1.27992	0.610046	2.68535	0.5139	0.652778	0.00741351	-0.0756469	0.00198823	0.927144	0.923538	0.930764	0	-38.0474	1950.92	-1.43328	0.0579458	0.238525	0.212916	0.267213	4.50848e-135	-24.7349	0.378295	0.0180593	0.764582	1.01822	0.227519	4.55689	0.981156	0.0236198	0.00226524	-0.226405	0.0656141	0.797395	0.701167	0.906829	0.000559435	-3.45055	0.275124	0.0306191	0.00565944
I9_CABG	ST19_BURNS_CORROSIO		1	183777	1719	22	8.85973e-09	-0.49064	0.235057	0.612235	0.386219	0.970515	0.036859	-2.08732	0.0336101	0.00964394	0.00159668	1.00969	1.00654	1.01286	1.54125e-09	6.03999	1957.61	-0.59346	0.0585061	0.552412	0.492563	0.619534	3.53945e-24	-10.1436	0.485672	-12.9995	0.289309	2.26152e-06	1.28273e-06	3.98717e-06	0	-44.9328	0.00656133	0.426333	0.061543	1.53163	1.35759	1.72799	4.28644e-12	6.9274	0.269282	0.0200996	0.00487472
ST19_EFFEC_FOREI_BODY_ENTERING_NATURAL_ORIFI	I9_CABG		1	176133	4361	43	0.00280518	0.0303764	0.247765	1.03084	0.634294	1.6753	0.902422	0.122602	0.0144397	-0.0732653	0.00192247	0.929354	0.925859	0.932863	0	-38.1099	1950.76	-1.43372	0.0574316	0.238421	0.213038	0.266828	1.50833e-137	-24.9639	0.377669	-0.557369	0.797224	0.572714	0.12004	2.73243	0.484466	-0.699137	0.00376246	-0.0525993	0.0639428	0.94876	0.837003	1.07544	0.410735	-0.8226	0.268558	0.036504	0.00541794
I9_CABG	ST19_EFFEC_FOREI_BODY_ENTERING_NATURAL_ORIFI		1	180481	3297	54	0.0145671	-0.426317	0.175499	0.652909	0.462876	0.92096	0.0151335	-2.42917	0.0265109	0.00924799	0.00128313	1.00929	1.00676	1.01183	5.70405e-13	7.20738	1958.3	-0.945993	0.0474446	0.388294	0.353814	0.426134	1.87052e-88	-19.9389	0.445181	0.673897	0.460846	1.96187	0.795041	4.84116	0.143658	1.4623	0.00415637	0.0943803	0.0518409	1.09898	0.992798	1.21651	0.0686712	1.82058	0.272411	0.00128988	0.00444985
ST19_INJURI_UNSPE_PART_TRUNK_LIMB_BODY_REGION	I9_CABG		1	172321	4361	20	0.00722398	0.544773	0.445575	1.72422	0.719963	4.12927	0.22147	1.22263	0.00433481	-0.0738785	0.00213569	0.928785	0.924905	0.932681	3.29351e-262	-34.5923	1950.5	-1.46262	0.0574528	0.231629	0.20696	0.259237	5.79255e-143	-25.4578	0.381773	-0.128949	0.783172	0.879019	0.189386	4.07988	0.869219	-0.16465	0.00134173	-0.130258	0.0652892	0.877869	0.772422	0.997712	0.0460329	-1.99509	0.269481	0.0353848	0.00550579
I9_CABG	ST19_INJURI_UNSPE_PART_TRUNK_LIMB_BODY_REGION		1	177199	880	29	0.00705928	0.165259	0.228367	1.1797	0.754018	1.8457	0.469277	0.723656	0.0327233	-0.0118739	0.00244402	0.988196	0.983474	0.992941	1.18384e-06	-4.85832	1956.8	-0.143401	0.076354	0.866406	0.745981	1.00627	0.0603657	-1.87811	0.501551	0.33475	0.594161	1.39759	0.436134	4.47858	0.573163	0.5634	0.00449752	0.334474	0.0805917	1.3972	1.19305	1.63629	3.32152e-05	4.15022	0.271557	0.0177123	0.0067094
I9_CABG	ST19_INJURI_INVOLVI_MULTIPLE_BODY_REGIONS		1	181949	391	15	0.00441913	0.732836	0.320862	2.08097	1.10954	3.90292	0.0223738	2.28396	0.0342174	0.00808718	0.00337414	1.00812	1.00147	1.01481	0.0165385	2.39681	1957.17	-0.18318	0.108409	0.832618	0.673234	1.02974	0.0910836	-1.68971	0.511133	0.194243	0.68283	1.21439	0.318509	4.63015	0.776052	0.284467	0.00736739	0.549866	0.110168	1.73302	1.39646	2.1507	6.0012e-07	4.99118	0.262279	0.00915085	0.0100904
ST19_INJURI_ANKLE_FOOT	I9_CABG		1	186210	4361	114	0.00441424	-0.0374179	0.176486	0.963274	0.681587	1.36137	0.832095	-0.212016	0.0450892	-0.0762354	0.00197216	0.926598	0.923023	0.930187	0	-38.6558	1951.01	-1.4643	0.0588216	0.231241	0.20606	0.259498	8.6756e-137	-24.8938	0.380416	0.0151172	0.32284	1.01523	0.53921	1.91149	0.962652	0.0468257	0.0218585	-0.140427	0.0645725	0.868987	0.765682	0.986231	0.0296515	-2.17471	0.270241	0.0343735	0.00536694
I9_CABG	ST19_INJURI_ANKLE_FOOT		1	180914	10075	165	0.0745965	0.185539	0.131986	1.20387	0.929457	1.55929	0.159801	1.40574	0.0222479	0.0188602	0.00101326	1.01904	1.01702	1.02106	2.5075e-77	18.6133	1961.8	-0.0365802	0.0363123	0.964081	0.89785	1.0352	0.313754	-1.00738	0.534205	0.242919	0.296668	1.27497	0.712803	2.28048	0.412886	0.818825	0.0042957	0.242345	0.0407639	1.27423	1.17639	1.38022	2.76313e-09	5.94509	0.274861	0.0297407	0.00320942
ST19_INJURI_KNEE_LOWER_LEG	I9_CABG		1	193916	4361	300	0.00369469	0.158566	0.108363	1.17183	0.947596	1.44912	0.143392	1.46328	0.0957077	-0.0717455	0.00189193	0.930768	0.927323	0.934226	0	-37.9219	1950.76	-1.37905	0.0584362	0.251817	0.224566	0.282376	3.91881e-123	-23.5993	0.383113	-0.462689	0.197531	0.629588	0.427479	0.927253	0.0191619	-2.34237	0.0425472	-0.070267	0.062204	0.932145	0.825153	1.05301	0.258636	-1.12962	0.275571	0.0367981	0.00539336
I9_CABG	ST19_INJURI_KNEE_LOWER_LEG		1	174984	21430	333	0.151419	-0.229216	0.119521	0.795156	0.629093	1.00506	0.0551364	-1.9178	0.0181149	0.000107992	0.000873696	1.00011	0.998397	1.00182	0.90163	0.123603	1958.69	-0.118219	0.0320774	0.888501	0.83436	0.946156	0.000228315	-3.68543	0.519919	0.563156	0.282676	1.75621	1.00915	3.05629	0.0463459	1.99223	0.00372069	0.172868	0.0363053	1.18871	1.10706	1.27638	1.92143e-06	4.76152	0.264169	0.0360525	0.00298613
ST19_INJURI_HIP_THIGH	I9_CABG		1	179499	4361	77	0.0045924	-0.153884	0.214964	0.857371	0.562585	1.30662	0.474078	-0.71586	0.0278948	-0.0725518	0.00189008	0.930018	0.926579	0.933469	0	-38.3856	1950.59	-1.48574	0.057329	0.226335	0.202279	0.253251	4.39537e-148	-25.916	0.382802	0.120667	0.370063	1.12825	0.546262	2.33029	0.744371	0.32607	0.0109372	-0.101358	0.0639322	0.903609	0.797187	1.02424	0.112874	-1.5854	0.274433	0.0366338	0.00544106
I9_CABG	ST19_INJURI_HIP_THIGH		1	182280	6641	325	0.0521227	0.368513	0.132699	1.44558	1.11452	1.87499	0.00548543	2.77705	0.0400513	-0.0516263	0.00160488	0.949684	0.946701	0.952676	4.89867e-227	-32.1683	1950.75	-0.0369317	0.0426074	0.963742	0.886528	1.04768	0.386057	-0.866791	0.486062	0.351315	0.253441	1.42093	0.86465	2.33511	0.165692	1.38618	0.00913169	0.413463	0.0463946	1.51204	1.38062	1.65598	5.01758e-19	8.91188	0.295258	-0.00964348	0.00424897
ST19_INJURI_WRIST_HAND	I9_CABG		1	189408	4361	206	0.00534466	-0.00360448	0.121921	0.996402	0.784609	1.26537	0.976415	-0.029564	0.0702344	-0.0712838	0.00189073	0.931198	0.927753	0.934655	4.643617704795e-311	-37.7018	1950.88	-1.45101	0.0581393	0.234334	0.209096	0.262618	1.77491e-137	-24.9574	0.375	0.0729018	0.259331	1.07562	0.647014	1.78817	0.778623	0.281114	0.0250769	-0.146834	0.0633522	0.863437	0.762613	0.977591	0.020463	-2.31775	0.271234	0.0291475	0.00564731
I9_CABG	ST19_INJURI_WRIST_HAND		1	178696	16341	240	0.0720117	-0.166751	0.121946	0.84641	0.666467	1.07494	0.171495	-1.36742	0.0189654	0.0109331	0.000931478	1.01099	1.00915	1.01284	8.20507e-32	11.7373	1960.62	-0.495859	0.0332047	0.609048	0.570672	0.650004	1.99871e-50	-14.9334	0.457847	0.151316	0.311398	1.16336	0.6319	2.14182	0.627019	0.485926	0.00276868	0.205452	0.0376581	1.22808	1.1407	1.32215	4.87736e-08	5.45572	0.278483	0.00772581	0.00308558
ST19_INJURI_ELBOW_FOREA	I9_CABG		1	184305	4361	73	0.00370821	-0.861448	0.205902	0.42255	0.282235	0.632623	2.8671e-05	-4.18377	0.0423595	-0.074735	0.00201407	0.927989	0.924333	0.93166	2.20658e-301	-37.1065	1950.91	-1.53871	0.0582041	0.214658	0.191515	0.240598	5.22707e-154	-26.4364	0.392518	0.639044	0.299947	1.89467	1.05248	3.41077	0.0331281	2.13053	0.023555	-0.112073	0.0663448	0.893979	0.78497	1.01812	0.0911701	-1.68926	0.260689	0.030705	0.00554881
I9_CABG	ST19_INJURI_ELBOW_FOREA		1	175983	10563	192	0.132574	-0.156903	0.132258	0.854787	0.659595	1.10774	0.235487	-1.18634	0.022676	-0.00696063	0.00102323	0.993064	0.991074	0.995057	1.02753e-11	-6.80259	1957.19	0.473016	0.0354173	1.60483	1.4972	1.72019	1.10005e-40	13.3555	0.59227	0.706603	0.283408	2.02709	1.16314	3.53277	0.0126584	2.49324	0.0055124	0.118866	0.0397547	1.12622	1.0418	1.21748	0.00278981	2.99	0.25545	-0.01134	0.00328704
ST19_INJURI_SHOUL_UPPER_ARM	I9_CABG		1	185484	4361	192	0.00593575	-0.318734	0.129377	0.727069	0.564219	0.936921	0.0137544	-2.46361	0.0620616	-0.0728705	0.0019599	0.929721	0.926157	0.9333	1.39619e-302	-37.1808	1950.43	-1.40384	0.0584058	0.245651	0.21908	0.275445	1.16837e-127	-24.036	0.369252	0.496507	0.23767	1.64297	1.03115	2.61782	0.0367021	2.08906	0.0233827	-0.158128	0.0629616	0.853741	0.754626	0.965873	0.0120221	-2.51149	0.275429	0.0328679	0.00522231
I9_CABG	ST19_INJURI_SHOUL_UPPER_ARM		1	177773	13327	304	0.139391	-0.268219	0.117028	0.764741	0.607991	0.961902	0.0219109	-2.29191	0.0246507	-0.0136912	0.000968756	0.986402	0.984531	0.988277	2.38533e-45	-14.1328	1955.25	-0.38052	0.0337795	0.683506	0.639718	0.730291	1.95707e-29	-11.2648	0.464857	1.09696	0.315081	2.99505	1.61511	5.55401	0.000498584	3.48152	0.00409074	0.123432	0.0384963	1.13137	1.04915	1.22004	0.00134439	3.20633	0.264995	0.00867234	0.0031651
ST19_INJURI_ABDOMEN_LOWER_BACK_LUMBAR_SPINE_PELVIS	I9_CABG		1	176456	4361	77	0.00473632	0.0834898	0.231966	1.08707	0.689931	1.71282	0.718905	0.359922	0.0235151	-0.073719	0.00198115	0.928933	0.925333	0.932547	4.6706e-303	-37.2102	1950.59	-1.46311	0.0581272	0.231515	0.206586	0.259453	8.35932e-140	-25.1708	0.379485	-0.0843364	0.379004	0.919122	0.437279	1.93191	0.823908	-0.222521	0.00983175	-0.114026	0.0647741	0.892234	0.785854	1.01301	0.0783449	-1.76037	0.268802	0.037111	0.00542191
I9_CABG	ST19_INJURI_ABDOMEN_LOWER_BACK_LUMBAR_SPINE_PELVIS		1	177142	5203	210	0.0852353	0.415873	0.133175	1.51569	1.16748	1.96776	0.00179164	3.12276	0.0349353	-0.0187508	0.00136599	0.981424	0.9788	0.984055	7.0039e-43	-13.7269	1955.11	-0.132211	0.0410711	0.876156	0.80839	0.949603	0.00128606	-3.21907	0.504251	0.812504	0.301991	2.25354	1.24683	4.07311	0.00713465	2.69049	0.00665434	0.338288	0.0443999	1.40254	1.28565	1.53007	2.55435e-14	7.61911	0.287246	0.00576879	0.0039328
ST19_INJURI_THORAX	I9_CABG		1	179343	4361	101	0.00774967	-0.169804	0.184455	0.84383	0.58782	1.21134	0.357275	-0.92057	0.0308432	-0.0762881	0.00206021	0.926549	0.922815	0.930298	3.86101e-300	-37.0293	1950.75	-1.44314	0.0585172	0.236185	0.210592	0.264888	2.74938e-134	-24.6618	0.375025	0.636586	0.365922	1.89002	0.922543	3.87208	0.0819157	1.73968	0.00951332	-0.148352	0.0652861	0.862128	0.758576	0.979815	0.0230664	-2.27233	0.273082	0.0294451	0.0054025
I9_CABG	ST19_INJURI_THORAX		1	177867	6287	242	0.0559065	0.360034	0.129681	1.43338	1.11166	1.84819	0.00549817	2.7763	0.0335796	-0.0206798	0.00122569	0.979533	0.977182	0.981889	7.23565e-64	-16.872	1954.44	-0.439463	0.0398646	0.644383	0.595951	0.69675	2.93131e-28	-11.0239	0.445769	0.44833	0.309554	1.56569	0.853511	2.87213	0.147531	1.44831	0.00562458	0.404778	0.0432086	1.49897	1.37725	1.63145	7.39238e-21	9.36799	0.303727	0.00637264	0.00381412
ST19_INJURI_NECK	I9_CABG		1	175968	4361	29	0.00255537	0.315149	0.314229	1.37046	0.740271	2.53714	0.315895	1.00293	0.0128467	-0.0757346	0.00198949	0.927062	0.923454	0.930684	0	-38.0674	1950.7	-1.45268	0.0580379	0.233943	0.208789	0.262128	2.8981e-138	-25.0298	0.377753	-0.933422	0.689415	0.393206	0.101807	1.51866	0.175757	-1.35393	0.00621941	-0.131071	0.0649215	0.877155	0.77235	0.996182	0.0434954	-2.01892	0.26978	0.0271857	0.00545876
I9_CABG	ST19_INJURI_NECK		1	178049	2721	57	0.0168901	0.595159	0.179045	1.81332	1.27664	2.57561	0.000887118	3.32408	0.0254493	0.0117541	0.00138996	1.01182	1.00907	1.01458	2.75749e-17	8.4564	1958.75	-0.123961	0.0485508	0.883415	0.803225	0.97161	0.0106734	-2.55321	0.515499	-0.412092	0.502956	0.662263	0.247119	1.77482	0.412592	-0.819341	0.00385961	0.221828	0.053128	1.24836	1.1249	1.38536	2.97523e-05	4.17535	0.273188	0.00761186	0.00437605
ST19_INJURI_HEAD	I9_CABG		1	190717	4361	224	0.00250997	-0.228269	0.118814	0.79591	0.630562	1.00462	0.0547028	-1.92123	0.0807714	-0.0761152	0.00195276	0.926709	0.923169	0.930263	0	-38.9782	1950.91	-1.51667	0.0586715	0.219441	0.195603	0.246184	2.41574e-147	-25.8503	0.377793	-0.361562	0.273218	0.696588	0.407763	1.18999	0.18572	-1.32335	0.028165	-0.0635219	0.0648928	0.938454	0.826371	1.06574	0.327642	-0.978874	0.271052	0.0342775	0.00552171
I9_CABG	ST19_INJURI_HEAD		1	177967	19454	565	0.150856	0.0324286	0.106971	1.03296	0.837583	1.27391	0.761774	0.303152	0.0294271	-0.00596398	0.000936677	0.994054	0.99223	0.99588	1.92557e-10	-6.36716	1956.27	-0.425297	0.0322753	0.653575	0.613511	0.696256	1.18774e-39	-13.1772	0.450374	0.538055	0.241693	1.71267	1.06645	2.75047	0.0260011	2.2262	0.00520479	0.420332	0.0361589	1.52247	1.4183	1.63428	3.09051e-31	11.6246	0.303079	-0.0040131	0.00295902
ST19_FRACT_FEMUR	I9_CABG		1	176207	4361	53	0.00431684	-0.00363306	0.249261	0.996374	0.611289	1.62404	0.988371	-0.0145753	0.016665	-0.0750058	0.00200598	0.927738	0.924098	0.931393	5.44782e-306	-37.3911	1950.78	-1.40011	0.0581521	0.246569	0.220008	0.276336	4.37926e-128	-24.0768	0.37801	-0.135946	0.443844	0.87289	0.365722	2.08337	0.759382	-0.306293	0.00670664	-0.0978269	0.0644064	0.906806	0.799264	1.02882	0.128788	-1.5189	0.273753	0.0278734	0.0052847
I9_CABG	ST19_FRACT_FEMUR		1	179679	3649	227	0.0277605	0.179077	0.146466	1.19611	0.89763	1.59385	0.221462	1.22265	0.0426369	-0.0966715	0.00273408	0.907854	0.903002	0.912732	7.56801e-274	-35.3579	1950.01	0.230859	0.0602107	1.25968	1.11946	1.41747	0.000125981	3.83419	0.485274	1.14427	0.355037	3.14015	1.5658	6.29745	0.00126871	3.22297	0.00861244	0.770984	0.062662	2.16189	1.91203	2.44441	8.63507e-35	12.3039	0.298139	-0.025341	0.00640151
I9_CABG	ST19_TRAUMAT_SUBAR_HAEMORRHAGE		1	181114	397	16	0.00372749	0.0760529	0.306891	1.07902	0.591287	1.96907	0.804276	0.247817	0.036289	-0.0339864	0.00412772	0.966585	0.958796	0.974436	1.81524e-16	-8.2337	1956.14	-0.739625	0.117628	0.477293	0.379016	0.601052	3.21951e-10	-6.28782	0.494417	1.0276	0.705781	2.79434	0.70066	11.1443	0.1454	1.45597	0.00574713	0.583926	0.111656	1.79306	1.44063	2.23172	1.698e-07	5.22968	0.26798	-0.0206617	0.0111165
ST19_TRAUMAT_SUBDU_HAEMORRHAGE	I9_CABG		1	174994	4361	29	0.00238288	-0.298472	0.29905	0.741951	0.412875	1.33331	0.318246	-0.998068	0.00911512	-0.0729346	0.0019295	0.929662	0.926152	0.933184	0	-37.7998	1950.4	-1.44705	0.057216	0.235264	0.210307	0.263184	4.02261e-141	-25.2909	0.374846	-0.433446	1.09956	0.648271	0.0751267	5.59395	0.693433	-0.394201	0.00163867	-0.180413	0.0634158	0.834925	0.737339	0.945428	0.00444225	-2.84492	0.275092	0.0284484	0.00515322
I9_CABG	ST19_TRAUMAT_SUBDU_HAEMORRHAGE		1	181151	1680	126	0.0195043	0.347436	0.15922	1.41543	1.036	1.93384	0.0291017	2.18211	0.0404788	-0.0698237	0.00278818	0.932558	0.927476	0.937668	2.09507e-138	-25.0427	1953.6	-0.774468	0.0689965	0.460949	0.402644	0.527696	3.08275e-29	-11.2247	0.460194	1.41193	0.386818	4.10387	1.92277	8.75911	0.000262121	3.65012	0.00699301	0.362871	0.0706782	1.43745	1.2515	1.65103	2.83448e-07	5.13413	0.284696	-0.017353	0.00661665
ST19_FOCAL_BRAIN_INJURY	I9_CABG		1	172738	4361	10	0.00145163	0.116138	0.46132	1.12315	0.454731	2.7741	0.801234	0.251751	0.00371901	-0.0714732	0.00185486	0.931021	0.927643	0.934412	0	-38.533	1950.63	-1.38626	0.0567964	0.250009	0.223671	0.279449	1.42471e-131	-24.4075	0.378822	-1.39744	1.27074	0.247228	0.0204843	2.98384	0.27146	-1.09971	0.000826446	-0.0940815	0.0634344	0.910209	0.803794	1.03071	0.13804	-1.48313	0.269938	0.030291	0.00532928
I9_CABG	ST19_FOCAL_BRAIN_INJURY		1	181233	626	22	0.00332426	-0.057954	0.255487	0.943693	0.571947	1.55706	0.82055	-0.226837	0.0320746	-0.0287752	0.00300578	0.971635	0.965928	0.977376	1.03573e-21	-9.57327	1956.69	-0.882569	0.0962316	0.413719	0.342603	0.499596	4.67356e-20	-9.1713	0.488387	0.618699	0.801124	1.85651	0.38616	8.92541	0.439944	0.772289	0.00410807	0.537725	0.0910231	1.71211	1.43235	2.0465	3.47201e-09	5.90757	0.274609	-0.0451098	0.00973875
I9_CABG	ST19_DIFFU_BRAIN_INJURY		1	179242	509	13	0.00125651	-0.111634	0.31375	0.894371	0.483558	1.6542	0.721985	-0.355807	0.0302981	-0.00754045	0.00298262	0.992488	0.986703	0.998307	0.0114672	-2.52813	1957.18	-0.882113	0.101655	0.413907	0.339135	0.505166	4.04539e-18	-8.67751	0.508063	-0.153234	1.06648	0.857929	0.106082	6.93842	0.885752	-0.143681	0.00602704	0.505336	0.098784	1.65754	1.36577	2.01164	3.128e-07	5.11557	0.266167	-0.0197012	0.00981744
ST19_CONCUSSION	I9_CABG		1	183567	4361	103	0.002933	-0.132318	0.169237	0.876063	0.628749	1.22065	0.434304	-0.781848	0.0368359	-0.0710458	0.00182343	0.931419	0.928096	0.934754	0	-38.9628	1950.82	-1.45591	0.057419	0.233187	0.208367	0.260964	7.73093e-142	-25.3559	0.383468	-0.385838	0.334808	0.679881	0.352726	1.31047	0.249151	-1.15241	0.0156034	-0.107315	0.0629441	0.898242	0.793989	1.01618	0.0882067	-1.70493	0.274047	0.0337807	0.00523092
I9_CABG	ST19_CONCUSSION		1	177089	6188	157	0.0646271	0.236101	0.131281	1.2663	0.979013	1.6379	0.0721077	1.79844	0.0294443	-0.00421151	0.00119295	0.995797	0.993472	0.998128	0.000415018	-3.53034	1957.61	0.00694422	0.038872	1.00697	0.933098	1.08669	0.858218	0.178643	0.518169	0.421828	0.324247	1.52475	0.807594	2.87874	0.193276	1.30095	0.00468045	0.35836	0.0425223	1.43098	1.31655	1.55535	3.52909e-17	8.42757	0.275636	0.0117522	0.00336968
ST19_INTRACRATRAUMA	I9_CABG		1	184613	4361	148	0.00278424	-0.167892	0.145451	0.845445	0.635733	1.12433	0.248383	-1.15429	0.0496517	-0.0738539	0.00195207	0.928807	0.92526	0.932368	0	-37.8337	1950.58	-1.41377	0.0575829	0.243225	0.217267	0.272285	4.1309e-133	-24.5519	0.376116	-0.399541	0.326063	0.670628	0.353941	1.27067	0.220444	-1.22535	0.0174664	-0.0864303	0.0633444	0.917199	0.81011	1.03845	0.172426	-1.36445	0.271318	0.0306169	0.00523815
I9_CABG	ST19_INTRACRATRAUMA		1	176270	8244	286	0.0940485	0.293043	0.118367	1.3405	1.06295	1.69053	0.0132967	2.47572	0.0332612	-0.0135695	0.00114837	0.986522	0.984304	0.988745	3.21244e-32	-11.8164	1955.59	-0.201313	0.0367913	0.817656	0.76077	0.878796	4.45555e-08	-5.47177	0.48658	0.572757	0.293015	1.77315	0.998449	3.14894	0.0506181	1.9547	0.00533911	0.411611	0.040759	1.50925	1.39337	1.63476	5.6002e-24	10.0987	0.284199	0.00256053	0.00337478
R18_ABNORMAL_WEIGHT_LOSS	I9_CABG		1	173719	4361	12	0.00487669	-0.551469	0.45341	0.576103	0.236892	1.40104	0.223881	-1.21627	0.00524368	-0.0766851	0.00198484	0.926181	0.922585	0.929792	0	-38.6354	1950.58	-1.46438	0.0586634	0.231222	0.206108	0.259397	1.56807e-137	-24.9624	0.374769	0.615346	0.823095	1.8503	0.368645	9.28697	0.454701	0.7476	0.00215916	-0.133522	0.0645899	0.875009	0.770961	0.993099	0.0387135	-2.06722	0.273288	0.0346076	0.00571326
I9_CABG	R18_ABNORMAL_WEIGHT_LOSS		1	180775	883	32	0.00540105	0.425012	0.228192	1.52961	0.978002	2.39233	0.0625295	1.86252	0.0334652	-0.0326572	0.00261548	0.96787	0.962921	0.972845	8.88866e-36	-12.4861	1955.9	0.0726745	0.0798171	1.07538	0.919646	1.25749	0.362552	0.910514	0.504716	-0.255976	0.658184	0.774161	0.213095	2.81248	0.697341	-0.388912	0.005324	0.680924	0.0819751	1.9757	1.68245	2.32006	9.85892e-17	8.30647	0.275023	-0.11869	0.0115067
I9_CABG	R18_OTHER_ILL_D_UNSPE_CAUSES_MORTA		0.1	183331	475	44	0.000803151	0.476003	0.237444	1.60963	1.01067	2.56355	0.0449954	2.0047	0.0388179	-0.102122	0.00625781	0.902919	0.891912	0.914062	7.21432e-60	-16.3191	1955.75	-0.882335	0.125697	0.413816	0.323453	0.529422	2.22577e-12	-7.01955	0.495367	0.245556	0.831865	1.27833	0.250349	6.52742	0.767851	0.295187	0.0057508	1.11665	0.112546	3.0546	2.44993	3.80852	3.34886e-23	9.92173	0.280831	-0.0059282	0.0139574
R18_ABNORMAL_RESULTS_FUNCTION_STUDI	I9_CABG		1	172869	4361	11	0.00397545	-0.653183	0.449692	0.520387	0.215546	1.25635	0.14636	-1.45251	0.00454358	-0.0747861	0.00193897	0.927942	0.924422	0.931475	0	-38.57	1950.45	-1.45975	0.0585697	0.232294	0.207101	0.260551	4.15821e-137	-24.9233	0.372264	0.494257	0.964906	1.63928	0.247348	10.8642	0.608488	0.512234	0.00134242	-0.0826947	0.0641509	0.920632	0.811858	1.04398	0.197375	-1.28907	0.266419	0.0300663	0.00555409
I9_CABG	R18_ABNORMAL_RESULTS_FUNCTION_STUDI		1	179984	884	35	0.0145751	0.903057	0.223456	2.46713	1.59215	3.82298	5.31499e-05	4.04133	0.0290121	-0.0111113	0.00224633	0.98895	0.984606	0.993314	7.55853e-07	-4.94643	1957.36	0.0822464	0.0761651	1.08572	0.93516	1.26053	0.280212	1.07984	0.5184	0.145973	0.529849	1.15717	0.409618	3.26898	0.782932	0.2755	0.00442816	0.13246	0.0865406	1.14163	0.963522	1.35267	0.125866	1.53061	0.248129	0.0127348	0.00708968
R18_ABNORMAL_FINDI_DIAGNOST_IMAGI_OTHER_BODY_STRUCTURES	I9_CABG		1	173560	4361	10	0.00358356	0.357853	0.573906	1.43026	0.464403	4.40486	0.53293	0.62354	0.00505103	-0.0723888	0.00186749	0.930169	0.926771	0.93358	0	-38.7626	1950.45	-1.41561	0.057764	0.242777	0.216789	0.27188	1.24928e-132	-24.5068	0.373776	-0.691732	0.859375	0.500708	0.0929115	2.69836	0.420863	-0.804924	0.00329863	-0.155389	0.0637891	0.856082	0.75547	0.970094	0.0148518	-2.43597	0.271931	0.032365	0.00549174
I9_CABG	R18_ABNORMAL_FINDI_DIAGNOST_IMAGI_OTHER_BODY_STRUCTURES		1	178674	1105	35	0.0163725	0.573196	0.24363	1.77393	1.10041	2.85968	0.0186363	2.35273	0.0309754	-0.0304279	0.00197108	0.97003	0.96629	0.973785	9.20367e-54	-15.4372	1955.9	0.766056	0.075104	2.15127	1.8568	2.49244	1.98392e-24	10.1999	0.544602	0.179741	0.453108	1.19691	0.492455	2.90907	0.691601	0.396684	0.00610573	0.0830307	0.0821063	1.08658	0.925059	1.27629	0.311893	1.01126	0.25242	0.0123546	0.00623184
R18_ABNORMAL_FINDI_DIAGNOST_IMAGI_LUNG	I9_CABG		1	178380	4361	98	0.00522958	0.0529036	0.182995	1.05433	0.736559	1.50919	0.772506	0.289099	0.0315546	-0.0750695	0.00196672	0.927679	0.92411	0.931262	0	-38.1699	1950.58	-1.42287	0.0590338	0.241022	0.214687	0.270587	2.3475e-128	-24.1026	0.36931	0.0267696	0.353434	1.02713	0.513779	2.05341	0.939625	0.0757413	0.0105517	-0.117828	0.0657881	0.888849	0.781318	1.01118	0.0732896	-1.79102	0.269722	0.0350467	0.00549597
I9_CABG	R18_ABNORMAL_FINDI_DIAGNOST_IMAGI_LUNG		1	178530	7311	348	0.030583	0.20715	0.128055	1.23017	0.957108	1.58113	0.105737	1.61766	0.0404815	-0.0504449	0.00139298	0.950806	0.948214	0.953406	3.6973e-287	-36.2138	1950.62	-0.315877	0.0428856	0.729149	0.670365	0.793088	1.76395e-13	-7.36557	0.443763	0.0599773	0.316332	1.06181	0.57119	1.97386	0.849621	0.189602	0.00490685	0.666029	0.0468411	1.94649	1.77575	2.13366	6.99401e-46	14.2189	0.325309	-0.00392067	0.00440749
I9_CABG	R18_ABNORMAL_FINDI_SECRE_SMEARS_CERVIX_UTERI_VAGINA_VULVA		1	181987	6473	11	0.0501218	0.189469	0.0926344	1.20861	1.00794	1.44923	0.0408213	2.04534	0.016853	0.0146072	0.00123749	1.01471	1.01226	1.01718	3.72795e-32	11.8039	1961.45	19.0831	0.0322381	1.93949e+08	1.82073e+08	2.066e+08	0	591.944	0.75997	-0.466942	0.422322	0.626917	0.273982	1.43449	0.268877	-1.10565	0.00241949	0.26305	0.0571654	1.30089	1.163	1.45513	4.19328e-06	4.60156	0.252294	-0.00143154	0.00402625
I9_CABG	R18_ABNORMAL_SPERMATOZ		1	181449	705	36	5.69578e-09	-0.0781946	0.204116	0.924784	0.619859	1.37971	0.701654	-0.383088	0.0356587	-0.0542708	0.00275597	0.947176	0.942073	0.952306	2.52067e-86	-19.6921	1955.31	-6.50699	1.00106	0.00149297	0.000209863	0.0106211	8.02548e-11	-6.50012	0.452351	-7.29195	1.05169	0.000680997	8.66819e-05	0.0053501	4.10393e-12	-6.93356	0.00358144	-0.0314316	0.0978197	0.969057	0.799988	1.17386	0.747967	-0.321322	0.256306	-0.00246966	0.010131
I9_CABG	R18_OTHER_ABNORMAL_FINDI_URINE		1	181029	158	12	0.00142042	1.08743	0.347287	2.96664	1.50193	5.85977	0.00174084	3.13122	0.0346653	-0.0292764	0.00667025	0.971148	0.958534	0.983928	1.13825e-05	-4.38909	1957.02	-0.256279	0.166527	0.773926	0.558405	1.07263	0.123812	-1.53897	0.515369	-0.402929	1.08864	0.668359	0.0791303	5.64517	0.711291	-0.370123	0.00546448	0.0584545	0.190674	1.0602	0.729595	1.5406	0.759172	0.306568	0.260929	0.00849496	0.0161723
I9_CABG	R18_OTHER_ABNORMAL_FINDI_BLOOD_CHEMIS		1	175642	331	17	0.0079809	0.966521	0.315477	2.62878	1.4165	4.87858	0.00218629	3.06368	0.033612	-0.0182396	0.00357748	0.981926	0.975065	0.988835	3.42432e-07	-5.09846	1956.77	-0.0135876	0.119592	0.986504	0.780369	1.24709	0.909542	-0.113616	0.525508	0.460256	0.650685	1.58448	0.442601	5.67232	0.479355	0.70734	0.00631292	0.0171347	0.138329	1.01728	0.7757	1.3341	0.901419	0.12387	0.254393	0.00818135	0.0108176
I9_CABG	R18_OTHER_ABNORMALITI_PLASMA_PROTEINS		0.1	181540	148	16	0.00196596	1.35709	0.321511	3.88488	2.06872	7.29547	2.4325e-05	4.22097	0.0349531	-0.0410087	0.00617159	0.959821	0.94828	0.971502	3.03742e-11	-6.64475	1956.77	-0.266343	0.183574	0.766176	0.534647	1.09797	0.146815	-1.45087	0.507928	-0.0792117	0.816456	0.923844	0.186474	4.57699	0.922711	-0.097019	0.0059676	0.145178	0.201045	1.15625	0.779681	1.71468	0.470222	0.722117	0.26445	0.0184282	0.0180153
R18_ABNORMAL_SERUM_ENZYME_LEVELS	I9_CABG		1	175657	4361	70	0.0128569	-0.0669279	0.196765	0.935263	0.63598	1.37538	0.73375	-0.340141	0.0169819	-0.0762965	0.00199367	0.926541	0.922928	0.930169	0	-38.2693	1950.63	-1.39271	0.0576012	0.248401	0.221882	0.27809	3.74896e-129	-24.1785	0.372483	1.03082	0.60837	2.80335	0.850791	9.23703	0.090191	1.69439	0.00223714	-0.0659307	0.0647978	0.936196	0.824536	1.06298	0.308923	-1.01748	0.267846	0.025655	0.00531003
I9_CABG	R18_ABNORMAL_SERUM_ENZYME_LEVELS		1	180091	3435	208	0.00482951	0.298778	0.138241	1.34821	1.02822	1.76779	0.0306737	2.16128	0.0435917	-0.0446507	0.00168418	0.956331	0.95318	0.959494	7.07441e-155	-26.5119	1953.05	-1.82558	0.0592964	0.161124	0.143446	0.180982	3.87035e-208	-30.7873	0.373736	-0.362439	0.489602	0.695976	0.266585	1.81699	0.459134	-0.740273	0.00510925	-0.140965	0.0616547	0.86852	0.769659	0.98008	0.0222334	-2.28636	0.254158	-0.0122314	0.00573578
R18_ELEVATED_BLOOD_GLUCOSE_LEVEL	I9_CABG		1	173758	4361	21	0.0166005	1.1996	0.561483	3.31878	1.10417	9.97522	0.0326401	2.13648	0.0046244	-0.0757906	0.00200771	0.92701	0.92337	0.930665	0	-37.7498	1950.7	-1.44749	0.0579895	0.23516	0.209895	0.263466	1.61218e-137	-24.9612	0.377042	0.0700545	0.835374	1.07257	0.208612	5.51454	0.933168	0.08386	0.00174699	-0.141306	0.0648986	0.868224	0.76452	0.985994	0.0294557	-2.17733	0.268318	0.0310753	0.00530396
I9_CABG	R18_ELEVATED_BLOOD_GLUCOSE_LEVEL		1	180235	929	59	0.0224242	0.846579	0.18873	2.33166	1.6107	3.37532	7.26861e-06	4.48567	0.0371826	-0.0191168	0.00249113	0.981065	0.976286	0.985867	1.66761e-14	-7.67396	1956.43	-0.263389	0.076475	0.768443	0.661477	0.892706	0.000572937	-3.44411	0.500151	1.11479	0.434371	3.04892	1.30138	7.14316	0.0102747	2.56645	0.00529021	0.24562	0.0833495	1.27841	1.08573	1.50529	0.0032101	2.94687	0.259825	0.0829065	0.00565412
R18_ELEVATED_ERYTHROCYTE_SEDIM_RATE_ABNORMALITY_PLASMA_VISCO	I9_CABG		1	175227	4361	32	0.0159798	0.323345	0.471377	1.38174	0.548507	3.48074	0.49274	0.685957	0.00674709	-0.0715781	0.00190171	0.930924	0.92746	0.9344	4.9831111979774e-310	-37.6388	1950.59	-1.46025	0.0573396	0.232178	0.207497	0.259794	4.60885e-143	-25.4667	0.380086	0.855777	0.619423	2.3532	0.698869	7.92361	0.167103	1.38157	0.00337354	-0.153759	0.0632354	0.857479	0.757524	0.970623	0.0150354	-2.43153	0.277244	0.0292931	0.0055255
I9_CABG	R18_ELEVATED_ERYTHROCYTE_SEDIM_RATE_ABNORMALITY_PLASMA_VISCO		1	181345	976	56	0.00163468	0.626355	0.186868	1.87078	1.29705	2.69828	0.000802722	3.35185	0.0375895	-0.0587068	0.00259762	0.942983	0.938194	0.947796	4.31107e-113	-22.6002	1955.35	0.290921	0.0773462	1.33766	1.1495	1.55663	0.000169041	3.76129	0.528341	-1.36573	0.52229	0.255195	0.0916832	0.71032	0.00892579	-2.61488	0.0076074	0.398064	0.0829716	1.48894	1.26546	1.75188	1.60586e-06	4.79759	0.259248	0.0447756	0.00699378
R18_UNKNO_UNSPE_CAUSES_MORBIDI	I9_CABG		1	171635	4361	14	0.00149107	-0.0650018	0.4645	0.937066	0.377033	2.32895	0.888708	-0.139939	0.00403393	-0.0766416	0.00209986	0.926222	0.922417	0.930042	1.17533e-291	-36.4984	1950.67	-1.52825	0.0589486	0.216914	0.193246	0.243481	3.46281e-148	-25.9252	0.380223	-1.02218	1.15611	0.359809	0.0373228	3.46872	0.37661	-0.884159	0.00155151	-0.133323	0.0663344	0.875182	0.768482	0.996698	0.0444456	-2.00986	0.27017	0.0416677	0.0054701
I9_CABG	R18_UNKNO_UNSPE_CAUSES_MORBIDI		1	179577	926	27	0.00113344	0.424861	0.229257	1.52938	0.975815	2.39697	0.0638523	1.85321	0.0306029	-0.00344801	0.002376	0.996558	0.991928	1.00121	0.146728	-1.45119	1956.88	-0.214887	0.0736736	0.806632	0.698174	0.93194	0.00353699	-2.91675	0.518118	-1.64758	1.04455	0.192516	0.02485	1.49145	0.114726	-1.5773	0.00609013	0.706903	0.0749041	2.0277	1.75083	2.34836	3.81989e-21	9.43744	0.279842	0.0146903	0.00645856
I9_CABG	R18_OTHER_GENERAL_SYMPTOMS_SIGNS		1	180720	343	10	0.00242505	0.666573	0.360394	1.94755	0.960983	3.94696	0.0643757	1.84957	0.0330236	-0.00121314	0.00378212	0.998788	0.991411	1.00622	0.748396	-0.320755	1957.2	0.178038	0.116093	1.19487	0.951701	1.50017	0.125134	1.53358	0.515599	-0.517937	1.09849	0.595749	0.0691845	5.13	0.637285	-0.471498	0.00431464	0.201226	0.124335	1.2229	0.958418	1.56037	0.105574	1.61841	0.271324	0.0113115	0.010731
R18_SYMPTOMS_SIGNS_CONCERNI_FOOD_FLUID_INTAKE	I9_CABG		1	173484	4361	15	0.0147514	-0.32971	0.500865	0.719132	0.269441	1.91935	0.510358	-0.658281	0.00442569	-0.0744467	0.00194091	0.928257	0.924732	0.931795	0	-38.3565	1950.65	-1.44989	0.0578223	0.234596	0.20946	0.262749	9.34411e-139	-25.0749	0.374537	1.45589	0.845723	4.2883	0.817318	22.4998	0.0851648	1.72147	0.00154385	-0.162793	0.06608	0.849767	0.746537	0.967272	0.0137561	-2.46357	0.266468	0.0340438	0.00559279
I9_CABG	R18_SYMPTOMS_SIGNS_CONCERNI_FOOD_FLUID_INTAKE		1	182444	1178	42	0.00541929	0.568502	0.209827	1.76562	1.17028	2.66382	0.00674073	2.70939	0.0327798	-0.0219843	0.00223248	0.978256	0.973984	0.982546	7.02909e-23	-9.84747	1956.08	0.145379	0.0686899	1.15648	1.0108	1.32314	0.0343064	2.11645	0.500217	-0.768536	0.592822	0.463692	0.145081	1.482	0.194837	-1.2964	0.00505415	0.643193	0.071299	1.90255	1.65441	2.18789	1.86269e-19	9.02107	0.278556	-0.075311	0.00919928
R18_OEDEMA_NOT_ELSEW_CLASSIFIED	I9_CABG		1	177312	4361	37	0.00381295	-0.502378	0.311869	0.60509	0.328361	1.11503	0.10721	-1.61086	0.0160146	-0.0794333	0.0021238	0.92364	0.919803	0.927492	3.69008e-306	-37.4015	1950.96	-1.39362	0.0582493	0.248176	0.2214	0.278191	1.68239e-126	-23.925	0.37837	0.26917	0.468295	1.30888	0.522731	3.27733	0.565436	0.574786	0.00912224	-0.100866	0.0661174	0.904055	0.794172	1.02914	0.127121	-1.52555	0.265761	0.0249064	0.00529159
I9_CABG	R18_OEDEMA_NOT_ELSEW_CLASSIFIED		1	183314	4113	203	0.0366703	0.679339	0.135758	1.97257	1.51173	2.5739	5.61359e-07	5.00406	0.0397704	-0.0374551	0.00154321	0.963238	0.960329	0.966156	3.98129e-130	-24.2709	1953.85	0.217186	0.0471588	1.24258	1.13287	1.3629	4.11628e-06	4.60542	0.522352	0.0699943	0.331522	1.0725	0.560017	2.05398	0.832786	0.21113	0.00634313	0.254609	0.0522977	1.28996	1.16428	1.4292	1.12479e-06	4.86845	0.270439	0.0654611	0.00473944
R18_ENLARGED_LYMPH_NODES	I9_CABG		1	179325	4361	26	0.0090444	0.228891	0.375263	1.25721	0.602526	2.62323	0.541896	0.609949	0.00898445	-0.0746197	0.00194513	0.928096	0.924565	0.931641	0	-38.3623	1950.82	-1.44603	0.0576441	0.235503	0.210343	0.263672	7.15722e-139	-25.0855	0.381789	0.426265	0.623197	1.53153	0.451491	5.19518	0.493977	0.683998	0.00444175	-0.131562	0.0643762	0.876725	0.772796	0.994629	0.0409881	-2.04365	0.266404	0.03237	0.0054147
I9_CABG	R18_ENLARGED_LYMPH_NODES		1	181679	1956	46	0.0107008	0.251996	0.189686	1.28659	0.887108	1.86597	0.184016	1.32849	0.0311111	-0.00852063	0.00156787	0.991516	0.988473	0.994567	5.49379e-08	-5.43454	1957.05	-0.0157803	0.0541442	0.984344	0.885234	1.09455	0.770708	-0.291449	0.524183	-0.341073	0.529872	0.711007	0.251674	2.00867	0.519776	-0.64369	0.00444444	0.0746017	0.0618823	1.07745	0.954386	1.21639	0.227994	1.20554	0.253203	-0.00461303	0.00520587
I9_CABG	R18_HAEMORRHAGE_NOT_ELSEW_CLASSIFIED		0.1	180745	388	41	0.00521427	1.33683	0.224066	3.80696	2.45386	5.90618	2.42772e-09	5.96625	0.0374261	-0.0516972	0.00474709	0.949616	0.940822	0.958493	1.28207e-27	-10.8903	1955.99	-0.0433497	0.114876	0.957576	0.76452	1.19938	0.705906	-0.377361	0.511162	-0.0106466	0.582538	0.98941	0.315871	3.09915	0.985418	-0.0182762	0.00525279	0.340298	0.121822	1.40537	1.10686	1.78438	0.00521578	2.7934	0.264117	0.0229877	0.0114968
I9_CABG	R18_SHOCK_NOT_ELSEW_CLASSIFIED		0.1	180548	103	11	0.00413691	0.919053	0.420563	2.50692	1.09938	5.7165	0.0288676	2.18529	0.0311203	-0.0489585	0.00736816	0.952221	0.938568	0.966072	3.04027e-11	-6.64461	1956.84	-0.581578	0.232144	0.559016	0.354665	0.881109	0.0122368	-2.50524	0.510546	1.79496	0.727355	6.01923	1.44678	25.0425	0.0135951	2.46779	0.00518672	0.400531	0.220662	1.49262	0.96854	2.30027	0.0695026	1.81514	0.25778	0.0117762	0.0173192
R18_CONVU_NOT_ELSEW_CLASSIFIED	I9_CABG		1	178356	4361	44	0.00457593	-0.267575	0.229098	0.765233	0.488406	1.19896	0.242828	-1.16795	0.0184961	-0.0755569	0.00199476	0.927227	0.923609	0.930859	0	-37.8777	1950.98	-1.48759	0.0587036	0.225917	0.201363	0.253465	1.1397e-141	-25.3406	0.376693	0.219679	0.585023	1.24568	0.395753	3.92091	0.707285	0.375505	0.00545785	-0.200642	0.0650011	0.818205	0.720331	0.929378	0.00202357	-3.08675	0.273095	0.0293449	0.00557053
I9_CABG	R18_CONVU_NOT_ELSEW_CLASSIFIED		1	177618	3612	102	0.0193381	0.184258	0.145564	1.20233	0.903891	1.5993	0.205575	1.26583	0.0313999	0.00203744	0.00137146	1.00204	0.99935	1.00474	0.137386	1.4856	1957.68	-0.443885	0.0455309	0.641539	0.586768	0.701423	1.86109e-22	-9.7491	0.468709	0.108772	0.391736	1.11491	0.517353	2.40265	0.781269	0.277666	0.00479721	0.688845	0.0467311	1.99141	1.81712	2.18243	3.53565e-49	14.7406	0.320323	-0.00694354	0.00438866
R18_SYNCO_COLLAP	I9_CABG		1	177341	4361	160	0.00601422	0.274619	0.175027	1.31603	0.933856	1.85461	0.116645	1.56901	0.0370704	-0.0760525	0.00208701	0.926768	0.922984	0.930566	9.56783e-291	-36.441	1950.56	-1.49133	0.0584463	0.225073	0.200712	0.252391	1.30006e-143	-25.5163	0.38403	-0.0397711	0.301892	0.961009	0.531805	1.73661	0.89519	-0.13174	0.0137261	-0.191523	0.0653225	0.825701	0.726472	0.938483	0.00336837	-2.93195	0.270815	0.0297047	0.00562037
I9_CABG	R18_SYNCO_COLLAP		1	177868	7376	421	0.0800572	0.561007	0.116058	1.75244	1.39589	2.20005	1.33908e-06	4.83386	0.0449737	-0.0403689	0.00133646	0.960435	0.957923	0.962954	1.98306e-200	-30.2059	1951.86	-0.117392	0.0402732	0.889237	0.821743	0.962274	0.00355818	-2.91489	0.470208	0.318372	0.285066	1.37489	0.786346	2.40392	0.264065	1.11683	0.0066205	0.0909135	0.0452607	1.09517	1.0022	1.19677	0.0445729	2.00866	0.26969	0.00162638	0.00367623
I9_CABG	R18_SENILITY		1	178942	118	13	7.61867e-05	0.720054	0.388435	2.05454	0.959561	4.39904	0.063778	1.85373	0.0365217	-0.188232	0.0156375	0.828422	0.803417	0.854206	2.26366e-33	-12.0373	1956.31	0.0236283	0.233271	1.02391	0.648182	1.61743	0.919319	0.101291	0.510783	0.333397	0.771824	1.3957	0.30747	6.33552	0.665771	0.43196	0.00678261	0.188249	0.232601	1.20713	0.765176	1.90436	0.41833	0.809322	0.261565	-0.0328318	0.0266844
R18_FEVER_OTHER_UNKNO_ORIGIN	I9_CABG		1	179803	4361	109	0.00584413	0.239953	0.187165	1.27119	0.88083	1.83454	0.199829	1.28204	0.0357785	-0.0730323	0.00198019	0.929571	0.92597	0.933186	9.18879e-298	-36.8814	1950.63	-1.46961	0.0582605	0.230016	0.205194	0.25784	2.14467e-140	-25.2247	0.378573	-0.0703469	0.345714	0.93207	0.473338	1.83538	0.838757	-0.203483	0.0146912	-0.205398	0.0648059	0.814323	0.717188	0.924614	0.00152732	-3.16944	0.268339	0.0286903	0.00539008
I9_CABG	R18_FEVER_OTHER_UNKNO_ORIGIN		1	178364	8322	401	0.14643	0.758533	0.113243	2.13514	1.71014	2.66576	2.10862e-11	6.6983	0.0400967	-0.0128951	0.00111627	0.987188	0.98503	0.98935	7.22274e-31	-11.5519	1955.01	-0.181143	0.036196	0.834316	0.777177	0.895656	5.60041e-07	-5.00451	0.482795	0.53995	0.309222	1.71592	0.936015	3.14566	0.0807831	1.74616	0.00526091	0.177496	0.0408739	1.19422	1.10228	1.29383	1.40849e-05	4.34253	0.271435	0.00720928	0.00338418
R18_SPEECH_DISTU_NOT_ELSEW_CLASSIFIED	I9_CABG		1	173577	4361	11	0.00827044	-0.586561	0.530756	0.556237	0.196549	1.57416	0.269098	-1.10514	0.00442114	-0.0742338	0.00198012	0.928455	0.924858	0.932065	1.36242e-307	-37.4896	1950.62	-1.41658	0.0569486	0.242543	0.216927	0.271184	1.39998e-136	-24.8746	0.377236	1.12829	0.933698	3.09037	0.495714	19.2659	0.226889	1.20841	0.00164508	-0.0359887	0.0649361	0.964651	0.849367	1.09558	0.579431	-0.554217	0.265268	0.0302895	0.00547759
I9_CABG	R18_SPEECH_DISTU_NOT_ELSEW_CLASSIFIED		1	180087	1064	64	0.00864246	0.593899	0.177045	1.81104	1.28004	2.56231	0.000795078	3.3545	0.0374593	-0.0469447	0.00257154	0.95414	0.949343	0.958961	1.87132e-74	-18.2555	1955.42	-0.22195	0.0728388	0.800955	0.694395	0.923868	0.00231027	-3.04714	0.503257	0.210334	0.512251	1.23409	0.452179	3.36809	0.68136	0.410608	0.00503405	0.35181	0.077267	1.42164	1.22185	1.65409	5.28414e-06	4.55318	0.271839	0.0126464	0.00685893
I9_CABG	R18_OTHER_SYMPTOMS_SIGNS_INVOLVI_GENERAL_SENSA_PERCEP		1	181107	468	15	0.00670629	0.593955	0.324625	1.81114	0.958572	3.42198	0.0673003	1.82966	0.0350877	-0.00736249	0.00374215	0.992665	0.98541	0.999972	0.0491315	-1.96745	1957.11	0.106246	0.102221	1.1121	0.910185	1.3588	0.298631	1.03937	0.514782	0.587092	0.704664	1.79875	0.452011	7.15802	0.404759	0.833152	0.00552307	0.879946	0.0982119	2.41077	1.98864	2.92251	3.25643e-19	8.95967	0.272092	0.0340563	0.00807405
I9_CABG	R18_DISTU_SMELL_TASTE		1	181073	473	13	0.0033347	0.430113	0.329981	1.53743	0.805211	2.9355	0.192422	1.30345	0.034102	-0.0218584	0.00228506	0.978379	0.974007	0.98277	1.11314e-21	-9.56582	1956.83	0.583485	0.106201	1.79227	1.45547	2.20701	3.92586e-08	5.49416	0.523059	-0.503867	0.823	0.60419	0.120398	3.03197	0.540384	-0.612232	0.00438454	-0.161323	0.122446	0.851017	0.669437	1.08185	0.187673	-1.3175	0.255927	-0.00601354	0.0101128
R18_DIZZI_GIDDI	I9_CABG		1	183095	4361	215	0.00558629	0.0155891	0.142887	1.01571	0.767613	1.344	0.913122	0.109101	0.0596591	-0.0738843	0.00197049	0.928779	0.925199	0.932373	1.09798e-307	-37.4953	1950.15	-1.43987	0.0587002	0.236958	0.211205	0.26585	7.19817e-133	-24.5293	0.381857	0.110991	0.222854	1.11739	0.721948	1.72942	0.618453	0.498044	0.0290948	-0.205452	0.0642213	0.814279	0.717971	0.923506	0.00137844	-3.19913	0.26969	0.035312	0.00537729
I9_CABG	R18_DIZZI_GIDDI		1	182905	12916	536	0.115892	0.532728	0.111108	1.70357	1.3702	2.11806	1.62933e-06	4.79468	0.0373877	-0.038145	0.00112963	0.962573	0.960444	0.964707	5.88695e-250	-33.7677	1951.54	0.396027	0.0366461	1.48591	1.38293	1.59656	3.196e-27	10.8068	0.54603	-0.0606597	0.259081	0.941143	0.566398	1.56383	0.814881	-0.234134	0.0074988	0.0457775	0.041133	1.04684	0.965757	1.13473	0.265746	1.11291	0.243472	0.0116121	0.00323905
R18_OTHER_SYMPTOMS_SIGNS_INVOLVI_COGNITIVE_FUNCTIONS_AWARE	I9_CABG		1	181161	4361	65	0.00333219	-0.829253	0.201712	0.436375	0.293873	0.647978	3.93815e-05	-4.11108	0.0285543	-0.0771514	0.00209062	0.92575	0.921964	0.929551	4.03476e-298	-36.9037	1950.5	-1.48125	0.0576993	0.227352	0.203042	0.254574	2.40325e-145	-25.672	0.383287	0.536904	0.370992	1.7107	0.826761	3.53972	0.147837	1.44721	0.0110823	-0.0127801	0.064625	0.987301	0.869841	1.12062	0.843235	-0.197758	0.264876	0.025241	0.00539563
I9_CABG	R18_OTHER_SYMPTOMS_SIGNS_INVOLVI_COGNITIVE_FUNCTIONS_AWARE		1	177304	6866	372	0.0593316	0.299187	0.121317	1.34876	1.06333	1.71081	0.0136573	2.46615	0.0440861	-0.0501857	0.00147092	0.951053	0.948315	0.953799	3.89919e-255	-34.1187	1951.1	-0.0318945	0.0426512	0.968609	0.890929	1.05306	0.454581	-0.747799	0.480181	0.437346	0.310315	1.54859	0.842929	2.845	0.158729	1.40936	0.00683136	0.188125	0.0476939	1.20698	1.09927	1.32525	7.9996e-05	3.94441	0.26968	0.0134099	0.00395641
R18_SOMNO_STUPOR_COMA	I9_CABG		1	172425	4361	15	0.0175612	0.365708	0.524381	1.44153	0.515778	4.02891	0.485547	0.697408	0.00320612	-0.075619	0.00205595	0.927169	0.923441	0.930913	3.77926e-296	-36.7805	1950.63	-1.55296	0.0581113	0.211621	0.188839	0.23715	2.48487e-157	-26.7239	0.385872	1.0011	1.00551	2.72128	0.379198	19.5291	0.319436	0.995617	0.00103423	-0.12395	0.0666574	0.883424	0.775228	1.00672	0.0629548	-1.85951	0.270866	0.0326991	0.00560218
I9_CABG	R18_SOMNO_STUPOR_COMA		1	179327	597	39	0.0118725	0.69661	0.229171	2.00694	1.28074	3.14491	0.00236811	3.0397	0.0358171	-0.0249082	0.00315647	0.975399	0.969384	0.981453	2.99387e-15	-7.89116	1956.46	-0.181012	0.0925482	0.834425	0.695999	1.00038	0.0504801	-1.95587	0.506716	0.999447	0.424764	2.71678	1.18165	6.24628	0.0186254	2.35294	0.00735529	0.863298	0.090655	2.37097	1.98499	2.832	1.68418e-21	9.5229	0.26623	0.00944956	0.00886021
R18_OTHER_SYMPTOMS_SIGNS_INVOLVI_URINARY_SYSTEM	I9_CABG		1	176129	4361	11	0.00469358	-0.920622	0.44874	0.398271	0.165274	0.95974	0.0402112	-2.05157	0.00439044	-0.0749187	0.00196676	0.927819	0.924249	0.931402	0	-38.0925	1950.68	-1.46515	0.0574143	0.231043	0.206453	0.258562	1.2167e-143	-25.5189	0.371452	0.93321	1.2067	2.54266	0.238849	27.0677	0.439311	0.773357	0.00091893	-0.0411332	0.0646667	0.959701	0.845455	1.08939	0.524724	-0.63608	0.268736	0.025969	0.00544885
I9_CABG	R18_OTHER_SYMPTOMS_SIGNS_INVOLVI_URINARY_SYSTEM		1	174022	1012	52	0.0059082	0.543992	0.189163	1.72287	1.18914	2.49616	0.0040303	2.87578	0.0341328	-0.0335863	0.00258265	0.966971	0.962089	0.971879	1.15225e-38	-13.0046	1955.76	-0.76084	0.0756341	0.467274	0.402894	0.541941	8.34293e-24	-10.0595	0.467251	0.0458324	0.588993	1.0469	0.330022	3.32098	0.937975	0.0778147	0.00492005	0.302851	0.0779743	1.35371	1.16186	1.57725	0.00010276	3.88398	0.267989	0.000864551	0.00730744
R18_POLYURIA	I9_CABG		1	175776	4361	45	0.00360291	-0.315092	0.230914	0.729722	0.464087	1.1474	0.172397	-1.36454	0.0151762	-0.0741028	0.00203483	0.928576	0.92488	0.932287	2.27788e-290	-36.4172	1950.61	-1.4552	0.0576939	0.233353	0.208403	0.26129	2.25014e-140	-25.2228	0.381239	0.0353272	0.538704	1.03596	0.360403	2.97781	0.947714	0.0655781	0.00519454	-0.0629126	0.0646458	0.939026	0.827275	1.06587	0.330459	-0.97319	0.267875	0.0332003	0.00544631
I9_CABG	R18_POLYURIA		1	181896	3087	133	0.0118232	0.158124	0.134343	1.17131	0.900156	1.52415	0.239188	1.17702	0.0371041	-0.0336714	0.00153396	0.966889	0.963987	0.969801	8.55786e-107	-21.9505	1954.01	-0.430858	0.0483928	0.649951	0.591137	0.714617	5.41839e-19	-8.90335	0.461312	-0.184362	0.433904	0.831635	0.355293	1.94661	0.670916	-0.424891	0.00395928	0.00267718	0.0554567	1.00268	0.899409	1.11781	0.961497	0.0482752	0.255204	0.0163458	0.00463463
R18_UNSPE_URINARY_INCONTINENCE	I9_CABG		1	177639	4361	15	0.00387009	0.602008	0.710238	1.82578	0.453818	7.34539	0.396653	0.847614	0.00640504	-0.0741652	0.00207763	0.928518	0.924745	0.932307	4.38244e-279	-35.6971	1950.71	-1.49802	0.0578371	0.223572	0.199612	0.250409	6.54167e-148	-25.9007	0.386133	-0.751354	0.807065	0.471727	0.0969848	2.29445	0.351868	-0.930971	0.00549004	-0.115359	0.0651842	0.891046	0.784177	1.01248	0.0767695	-1.76975	0.26952	0.0385489	0.00548639
I9_CABG	R18_UNSPE_URINARY_INCONTINENCE		1	181195	1313	29	0.00752618	0.722567	0.253287	2.05971	1.25373	3.38384	0.00433417	2.85276	0.0324101	-0.0368506	0.00227765	0.96382	0.959527	0.968132	7.06895e-59	-16.1792	1955.76	1.87688	0.090686	6.53312	5.46924	7.80394	3.72331e-95	20.6965	0.573529	-0.886575	0.48953	0.412064	0.157859	1.07563	0.0701291	-1.81108	0.00542547	0.2595	0.0822088	1.29628	1.10337	1.52292	0.0015962	3.1566	0.255711	0.0608458	0.00577295
R18_UNSPE_HAEMATU	I9_CABG		1	178885	4361	115	0.00377952	-0.0518629	0.166447	0.949459	0.685163	1.31571	0.755353	-0.311589	0.0292849	-0.0724848	0.00199188	0.93008	0.926456	0.933718	6.0921e-290	-36.3902	1950.54	-1.43631	0.057153	0.237803	0.212602	0.26599	2.27792e-139	-25.131	0.37589	-0.21754	0.440899	0.804496	0.339018	1.90908	0.62173	-0.493401	0.00611774	-0.068444	0.0643987	0.933846	0.82311	1.05948	0.287865	-1.06282	0.267676	0.0300831	0.00576288
I9_CABG	R18_UNSPE_HAEMATU		1	178789	6174	410	0.0205793	0.410426	0.117438	1.50746	1.19751	1.89763	0.000474368	3.49483	0.0481988	-0.0520938	0.00155927	0.94924	0.946343	0.952145	1.01234e-244	-33.4091	1950.86	-0.944883	0.0453605	0.388725	0.355657	0.424868	2.2901e-96	-20.8305	0.378669	-0.0213842	0.352075	0.978843	0.490931	1.95167	0.951568	-0.0607376	0.00408606	0.240837	0.0514972	1.27231	1.15016	1.40744	2.91536e-06	4.67669	0.287942	0.0104661	0.00455427
R18_PAIN_ASSOCIATED_W_MICTU	I9_CABG		1	175456	4361	18	0.0058116	-0.546187	0.514368	0.579154	0.211327	1.5872	0.288299	-1.06186	0.0066537	-0.0754159	0.00200785	0.927358	0.923715	0.931014	0	-37.5605	1950.88	-1.49204	0.0578648	0.224913	0.200798	0.251925	1.30879e-146	-25.7849	0.38223	0.745566	0.737693	2.10763	0.49643	8.94814	0.312173	1.01067	0.00358276	-0.16299	0.0660878	0.8496	0.746379	0.967096	0.0136532	-2.46626	0.269014	0.0283275	0.00542932
I9_CABG	R18_PAIN_ASSOCIATED_W_MICTU		1	177997	1254	36	0.00536227	0.495853	0.208637	1.6419	1.09082	2.47139	0.0174713	2.37664	0.0302322	-0.0167571	0.00206469	0.983383	0.979411	0.98737	4.81644e-16	-8.11604	1956.46	0.443887	0.0668007	1.55875	1.36746	1.7768	3.0332e-11	6.64495	0.530451	-0.967071	0.581383	0.380195	0.121653	1.1882	0.0962331	-1.6634	0.00467358	0.0461339	0.0737032	1.04721	0.906355	1.20997	0.531353	0.625942	0.262159	0.00696253	0.0057584
R18_OTHER_SYMPTOMS_SIGNS_INVOLVI_NERVOUS_MUSCULOS_SYSTEMS	I9_CABG		1	176563	4361	57	0.00226453	0.405347	0.239714	1.49982	0.937542	2.39932	0.090845	1.69096	0.0201015	-0.0742496	0.00193935	0.92844	0.924917	0.931976	0	-38.2857	1950.72	-1.46476	0.0579966	0.231134	0.206298	0.258959	9.74161e-141	-25.256	0.383249	-1.19429	0.521308	0.302919	0.109039	0.841537	0.0219664	-2.29095	0.00974619	-0.173101	0.0650017	0.841052	0.740444	0.95533	0.00774404	-2.66303	0.274213	0.0246863	0.00575932
I9_CABG	R18_OTHER_SYMPTOMS_SIGNS_INVOLVI_NERVOUS_MUSCULOS_SYSTEMS		1	180403	4764	118	0.0354186	0.12418	0.139333	1.13222	0.861645	1.48776	0.372796	0.891248	0.0292903	-0.0108119	0.00115976	0.989246	0.987	0.991498	1.13637e-20	-9.32249	1956.72	0.212011	0.0413017	1.23616	1.14004	1.34039	2.84834e-07	5.13322	0.5327	0.0726773	0.341819	1.07538	0.550302	2.10148	0.831624	0.212619	0.00451359	0.163256	0.0450789	1.17734	1.07778	1.28609	0.000292843	3.62155	0.276865	0.0123221	0.00364899
R18_ABNORMAL_INVOLU_MOVEM	I9_CABG		1	170758	4361	22	0.00484846	0.122772	0.430197	1.13063	0.486551	2.6273	0.77535	0.285385	0.00704809	-0.0748169	0.00199919	0.927913	0.924285	0.931556	1.6199e-306	-37.4235	1950.59	-1.47205	0.058178	0.229455	0.204727	0.257169	2.9972e-141	-25.3025	0.377902	-0.164556	0.674724	0.84827	0.226046	3.18325	0.807319	-0.243886	0.00310945	-0.199304	0.0657323	0.819301	0.720263	0.931957	0.00242893	-3.03206	0.269797	0.0229827	0.00545377
I9_CABG	R18_ABNORMAL_INVOLU_MOVEM		1	181773	1622	64	0.0107743	0.805385	0.178884	2.23756	1.57581	3.17719	6.72291e-06	4.50228	0.0317568	-0.0198356	0.00176857	0.98036	0.976967	0.983764	3.41838e-29	-11.2156	1956.67	0.0825208	0.0592792	1.08602	0.966894	1.21983	0.163901	1.39207	0.510835	-0.588312	0.458785	0.555264	0.22593	1.36466	0.199728	-1.28233	0.00517923	0.272322	0.0653071	1.31301	1.15525	1.49231	3.04781e-05	4.16986	0.260324	0.0178753	0.00529512
I9_CABG	R18_OTHER_SKIN_CHANG		1	177795	1337	59	0.0217594	0.857858	0.201574	2.3581	1.58847	3.50063	2.08315e-05	4.25579	0.0322906	-0.0362824	0.00228089	0.964368	0.960066	0.968689	5.65272e-57	-15.9072	1955.36	0.085017	0.064821	1.08874	0.958839	1.23623	0.189666	1.31157	0.512902	0.170065	0.454836	1.18538	0.486065	2.89083	0.708476	0.373903	0.00663111	-0.0854574	0.0771561	0.918092	0.789241	1.06798	0.268038	-1.10759	0.254577	-0.00523058	0.00647812
R18_LOCALIZED_SWELL_MASS_LUMP_SKIN_SUBCU_TISSUE	I9_CABG		1	177422	4361	41	0.00409969	-0.511619	0.256757	0.599524	0.362452	0.99166	0.0463034	-1.99262	0.0177647	-0.0744046	0.00204568	0.928296	0.924581	0.932026	1.19587e-289	-36.3716	1950.68	-1.50315	0.0585633	0.222429	0.198308	0.249483	2.72758e-145	-25.6671	0.383413	0.386992	0.45438	1.47255	0.604356	3.58793	0.394384	0.851693	0.00852705	-0.144685	0.0653193	0.865295	0.761313	0.983478	0.0267568	-2.21505	0.268298	0.0319115	0.00579682
I9_CABG	R18_LOCALIZED_SWELL_MASS_LUMP_SKIN_SUBCU_TISSUE		1	178171	4253	97	0.0245361	0.0539243	0.149912	1.0554	0.786704	1.41588	0.719067	0.359707	0.0284346	-0.0192684	0.00125289	0.980916	0.97851	0.983328	2.25923e-53	-15.3791	1955.79	0.112098	0.0430566	1.11862	1.02809	1.21712	0.00922748	2.60351	0.523543	-0.0886038	0.408747	0.915208	0.41076	2.03916	0.828388	-0.21677	0.00407664	0.16075	0.0480051	1.17439	1.06893	1.29026	0.000812208	3.3486	0.269466	0.00466067	0.0040048
R18_RASH_OTHER_NONSPECIFIC_SKIN_ERUPT	I9_CABG		1	171799	4361	19	0.00841872	-0.129741	0.497564	0.878323	0.331222	2.32911	0.794284	-0.260752	0.005886	-0.0748086	0.00201005	0.927921	0.924273	0.931584	3.58076e-303	-37.2173	1950.45	-1.5626	0.0579358	0.20959	0.187092	0.234794	3.21166e-160	-26.9713	0.386514	0.730201	0.672938	2.0755	0.555017	7.76137	0.27788	1.08509	0.00351095	-0.163216	0.0651097	0.849408	0.747642	0.965025	0.0121836	-2.50678	0.273441	0.0251355	0.0057552
I9_CABG	R18_RASH_OTHER_NONSPECIFIC_SKIN_ERUPT		1	178594	1240	32	0.00598542	0.133876	0.219637	1.14325	0.743332	1.75833	0.542171	0.609533	0.0339132	-0.0202776	0.00193827	0.979927	0.976211	0.983656	1.29483e-25	-10.4617	1956.4	0.47369	0.0669459	1.60591	1.40843	1.83108	1.48675e-12	7.07572	0.527847	-0.488302	0.537533	0.613667	0.213981	1.75991	0.36366	-0.908413	0.00555474	0.0620625	0.076233	1.06403	0.916352	1.2355	0.415579	0.814116	0.250402	0.00324034	0.00612601
R18_DISTU_SKIN_SENSA	I9_CABG		1	177974	4361	35	0.00347818	-0.16514	0.381482	0.847775	0.40138	1.79063	0.665094	-0.432891	0.016085	-0.078221	0.00208793	0.92476	0.920983	0.928552	3.63768e-307	-37.4634	1950.83	-1.50251	0.0580522	0.222571	0.198634	0.249393	1.06173e-147	-25.882	0.389176	-0.0740657	0.565382	0.928611	0.306599	2.81253	0.895774	-0.131001	0.00971168	-0.170651	0.0657236	0.843116	0.741212	0.95903	0.00941803	-2.59649	0.270106	0.0381668	0.00547344
I9_CABG	R18_DISTU_SKIN_SENSA		1	180396	3342	63	0.0188542	0.534603	0.176137	1.70677	1.20849	2.41049	0.00240412	3.03516	0.0259784	0.0015988	0.00118431	1.0016	0.999278	1.00393	0.177021	1.34998	1958.09	0.418686	0.0467938	1.51996	1.38676	1.66596	3.63707e-19	8.94747	0.563719	-0.705197	0.431924	0.494011	0.211873	1.15185	0.102535	-1.63269	0.00490579	0.186888	0.052164	1.20549	1.08833	1.33526	0.000340062	3.5827	0.258446	0.0151146	0.00404361
R18_OTHER_SYMPTOMS_SIGNS_INVOLVI_DIGES_SYSTEM_ABDOMEN	I9_CABG		1	172042	4361	12	0.00239267	-0.724904	0.538527	0.484371	0.168568	1.39182	0.178275	-1.34609	0.00827044	-0.0744332	0.00198812	0.928269	0.924659	0.931894	9.0608e-307	-37.439	1950.42	-1.59829	0.0590228	0.202243	0.180149	0.227046	1.73344e-161	-27.0791	0.384886	0.118822	0.73265	1.12617	0.267892	4.73422	0.871163	0.162181	0.00640959	-0.0760401	0.0664753	0.926779	0.813563	1.05575	0.252671	-1.14389	0.26941	0.0352545	0.00543424
I9_CABG	R18_OTHER_SYMPTOMS_SIGNS_INVOLVI_DIGES_SYSTEM_ABDOMEN		1	180523	2102	44	0.0257896	0.390597	0.216464	1.47786	0.966888	2.25887	0.0711617	1.80444	0.0296736	-0.0239532	0.00160375	0.976331	0.973267	0.979405	1.92845e-50	-14.9358	1955.99	1.37086	0.0644795	3.93875	3.47114	4.46936	2.638e-100	21.2605	0.588182	-0.0112528	0.405475	0.98881	0.446648	2.18908	0.97786	-0.0277521	0.00541866	0.136132	0.0659794	1.14583	1.00684	1.30402	0.0390885	2.06325	0.249129	0.00160654	0.00516839
I9_CABG	R18_ASCITES		1	180199	744	56	0.00962575	0.897772	0.19845	2.45413	1.66331	3.62094	6.0702e-06	4.52393	0.0381086	-0.0501691	0.00258535	0.951069	0.946261	0.9559	6.98462e-84	-19.4051	1955.66	-0.0351972	0.0844421	0.965415	0.818155	1.13918	0.676809	-0.416821	0.505522	0.285034	0.473247	1.32981	0.52596	3.36221	0.546978	0.602295	0.00575517	0.450198	0.0889981	1.56862	1.31753	1.86756	4.22552e-07	5.05851	0.262405	-0.00548476	0.00929208
I9_CABG	R18_UNSPE_JAUND		1	180759	614	45	0.00623045	0.685719	0.208288	1.9852	1.31979	2.98609	0.000994208	3.29216	0.0357595	-0.054844	0.00357591	0.946633	0.940021	0.953291	4.32037e-53	-15.3371	1955.52	-0.242529	0.0964137	0.784641	0.649534	0.94785	0.0118861	-2.51551	0.497627	0.508864	0.456568	1.6634	0.679765	4.07038	0.265047	1.11454	0.00648734	0.397413	0.0964695	1.48797	1.23162	1.79767	3.79578e-05	4.11957	0.270411	-0.00431422	0.00942382
R18_FAECAL_INCONTINENCE	I9_CABG		1	174216	4361	11	0.0101708	-1.04235	1.23557	0.352626	0.0313022	3.97241	0.398884	-0.843615	0.00379955	-0.0765382	0.00207687	0.926318	0.922555	0.930096	2.64396e-297	-36.8527	1950.61	-1.52166	0.058555	0.21835	0.194675	0.244904	6.98246e-149	-25.9868	0.380263	1.8777	1.31599	6.53848	0.49577	86.2329	0.153628	1.42683	0.0032861	-0.216609	0.0658143	0.805245	0.707792	0.916115	0.000997543	-3.29122	0.269768	0.038294	0.00556761
I9_CABG	R18_FAECAL_INCONTINENCE		1	180468	989	13	0.00989202	-0.951831	0.593984	0.386033	0.120508	1.23662	0.109056	-1.60245	0.0286101	-0.0425425	0.00241076	0.95835	0.953832	0.962889	1.07391e-69	-17.647	1956.2	1.55206	0.0941416	4.7212	3.9257	5.6779	4.58972e-61	16.4865	0.569643	1.09699	0.710052	2.99514	0.744746	12.0455	0.12236	1.54494	0.00707725	-0.297099	0.0984622	0.74297	0.612574	0.901123	0.0025496	-3.01739	0.239572	-0.00429815	0.00696191
R18_HEARTBURN	I9_CABG		1	171299	4361	15	0.00885804	-0.0385401	0.620492	0.962193	0.28516	3.24665	0.950474	-0.0621121	0.0050793	-0.0736375	0.0020295	0.929008	0.92532	0.932711	2.94369e-288	-36.2835	1950.61	-1.44682	0.0580019	0.235316	0.210029	0.263648	2.4551e-137	-24.9444	0.383435	0.650566	0.833636	1.91662	0.374052	9.82071	0.435158	0.780395	0.00269514	-0.0709634	0.064395	0.931496	0.821045	1.05681	0.270461	-1.102	0.268477	0.0364918	0.00546453
I9_CABG	R18_HEARTBURN		1	180040	1069	29	0.00754508	0.647461	0.242119	1.91068	1.18876	3.07103	0.007492	2.67415	0.0318216	-0.015739	0.00211523	0.984384	0.980312	0.988474	1.0009e-13	-7.44078	1956.75	0.27412	0.0703666	1.31537	1.14591	1.50989	9.79587e-05	3.89559	0.519703	-0.517833	0.557458	0.59581	0.199798	1.77675	0.352931	-0.928918	0.00565056	0.113419	0.0783428	1.1201	0.960662	1.306	0.147694	1.44772	0.260223	0.0273088	0.00637795
R18_NAUSEA_VOMITI	I9_CABG		1	177005	4361	45	0.00466353	0.230635	0.302861	1.2594	0.695606	2.28015	0.446346	0.761521	0.0141131	-0.0736362	0.00195393	0.92901	0.925459	0.932574	8.3789560653125e-311	-37.6861	1950.51	-1.47856	0.0565717	0.227965	0.204039	0.254696	1.41739e-150	-26.1361	0.384811	-0.221764	0.479302	0.801104	0.313111	2.04965	0.643593	-0.462681	0.00731039	-0.0364309	0.0645708	0.964225	0.8496	1.09431	0.572617	-0.564201	0.26754	0.031358	0.0054888
I9_CABG	R18_NAUSEA_VOMITI		1	182900	3343	190	0.0605419	1.0469	0.137119	2.84881	2.17744	3.7272	2.25869e-14	7.63497	0.0402531	-0.028806	0.00169085	0.971605	0.96839	0.97483	4.40827e-65	-17.0364	1954.69	0.435113	0.0482169	1.54514	1.4058	1.69828	1.8122e-19	9.02407	0.543362	0.0818285	0.304794	1.08527	0.597161	1.97235	0.788337	0.268471	0.00839969	0.242038	0.0526768	1.27384	1.14888	1.41239	4.33203e-06	4.59478	0.257554	0.00177681	0.00456438
I9_CABG	R18_OTHER_SYMPTOMS_SIGNS_INVOLVI_CIRCULATO_RESPI_SYSTEMS		1	178835	641	38	0.0109262	1.06809	0.217491	2.90982	1.89991	4.45654	9.06311e-07	4.91096	0.0323712	-0.01904	0.00281788	0.98114	0.975736	0.986574	1.41026e-11	-6.75685	1956.69	-0.0474931	0.0876522	0.953617	0.803088	1.13236	0.587932	-0.541835	0.507096	0.131212	0.568988	1.14021	0.373811	3.4779	0.817621	0.230605	0.00526232	0.22253	0.0954711	1.24923	1.03604	1.5063	0.0197607	2.33086	0.256578	0.0119898	0.00924529
R18_PAIN_THROAT_CHEST	I9_CABG		1	189176	4361	688	0.00993056	0.727316	0.103479	2.06952	1.68961	2.53485	2.08577e-12	7.02863	0.117836	-0.0712475	0.00191968	0.931231	0.927734	0.934742	1.65132e-301	-37.1143	1950.23	-1.52986	0.0608137	0.216566	0.192231	0.243981	1.19926e-139	-25.1565	0.380002	0.0903353	0.166715	1.09454	0.789445	1.51755	0.587918	0.541856	0.0430503	-0.133857	0.063273	0.874715	0.772694	0.990207	0.034384	-2.11554	0.274032	0.0322042	0.00530357
I9_CABG	R18_PAIN_THROAT_CHEST		1	177413	21377	1043	0.375129	0.719201	0.10903	2.05279	1.65782	2.54187	4.2145e-11	6.59633	0.0432024	-0.03204	0.000993589	0.968468	0.966584	0.970356	3.90969e-228	-32.2467	1951.53	0.0124108	0.0341503	1.01249	0.946936	1.08258	0.716292	0.363419	0.497635	0.68484	0.270228	1.98345	1.16788	3.36857	0.0112671	2.5343	0.0084351	0.0208636	0.0379762	1.02108	0.94784	1.09999	0.58274	0.549387	0.253163	0.0221338	0.00305511
R18_ABNORMALITI_BREAT	I9_CABG		1	193774	4361	379	0.00642144	0.156591	0.110146	1.16952	0.942429	1.45133	0.155121	1.42167	0.0934815	-0.0747546	0.00194913	0.927971	0.924433	0.931523	0	-38.3528	1950.59	-1.50862	0.060099	0.221216	0.196634	0.24887	4.70657e-139	-25.1022	0.385226	0.246554	0.185533	1.27961	0.889504	1.8408	0.183883	1.32889	0.0381024	-0.100439	0.0636298	0.904441	0.798394	1.02457	0.114454	-1.57848	0.265783	0.0393739	0.00550841
I9_CABG	R18_ABNORMALITI_BREAT		1	178072	21397	910	0.193543	0.561922	0.106225	1.75404	1.42436	2.16003	1.2236e-07	5.28993	0.0383726	-0.020944	0.000937917	0.979274	0.977475	0.981076	1.87441e-110	-22.3304	1953.47	-0.0713797	0.0328551	0.931108	0.873038	0.993041	0.0298134	-2.17256	0.504168	0.133252	0.273614	1.14254	0.668291	1.95333	0.626254	0.487006	0.00638931	0.113141	0.0371605	1.11979	1.04113	1.20439	0.00232938	3.04467	0.25605	0.045989	0.00310786
R18_HAEMORRHAGE_RESPI_PASSA	I9_CABG		1	176409	4361	125	0.00608984	0.00825394	0.192685	1.00829	0.691143	1.47096	0.965832	0.0428364	0.0284246	-0.0750878	0.00200861	0.927662	0.924017	0.931321	7.40459e-306	-37.3829	1950.54	-1.41185	0.0582408	0.243692	0.217403	0.27316	8.11013e-130	-24.2416	0.377885	0.17515	0.388185	1.19143	0.55672	2.54974	0.651844	0.451203	0.00866848	-0.103203	0.0654795	0.901944	0.793309	1.02546	0.114999	-1.57612	0.267816	0.0255886	0.00546129
I9_CABG	R18_HAEMORRHAGE_RESPI_PASSA		1	179032	5204	388	0.0321809	0.728124	0.119512	2.07119	1.63866	2.61789	1.11186e-09	6.09246	0.0505699	-0.0466887	0.00150286	0.954384	0.951577	0.9572	6.8322e-212	-31.0665	1951.69	-0.514836	0.0447361	0.597598	0.547431	0.652363	1.19823e-30	-11.5083	0.441379	0.0172266	0.293543	1.01738	0.572286	1.80863	0.953203	0.0586853	0.00669441	0.230185	0.0499018	1.25883	1.14154	1.38818	3.9737e-06	4.61275	0.28008	0.0313592	0.00431517
I9_CABG	R18_GANGRENE_NOT_ELSEW_CLASSIFIED		0.1	183334	94	18	0.00243962	1.54673	0.343424	4.69608	2.39556	9.20585	6.67373e-06	4.50384	0.0356048	-0.0684616	0.0104922	0.933829	0.914822	0.953232	6.79888e-11	-6.52503	1956.71	-0.314247	0.245559	0.730338	0.451336	1.18181	0.200644	-1.27972	0.507155	0.830567	0.68452	2.29462	0.59984	8.77781	0.224994	1.21336	0.00511073	0.146812	0.241556	1.15814	0.721344	1.85942	0.543338	0.607774	0.256048	0.00452178	0.0260676
R18_CARDIAC_MURMU_OTHER_CARDIAC_SOUNDS	I9_CABG		1	173072	4361	12	0.00864384	0.674348	0.667722	1.96275	0.530261	7.2651	0.312532	1.00992	0.00453375	-0.0703819	0.00195256	0.932038	0.928478	0.935612	1.59631e-284	-36.0459	1950.45	-1.35978	0.0566734	0.256717	0.229727	0.286877	3.26558e-127	-23.9933	0.372488	-0.193487	0.89852	0.82408	0.141623	4.79518	0.829502	-0.21534	0.00298815	-0.139866	0.0629368	0.869475	0.768571	0.983626	0.0262619	-2.22232	0.270891	0.0274266	0.0052549
I9_CABG	R18_CARDIAC_MURMU_OTHER_CARDIAC_SOUNDS		1	182423	1038	12	0.0094404	-0.307556	0.37009	0.735242	0.355961	1.51865	0.405957	-0.83103	0.0310973	0.0104035	0.00234752	1.01046	1.00582	1.01512	9.34993e-06	4.43169	1958.01	0.41454	0.0747973	1.51367	1.30727	1.75267	2.98734e-08	5.54218	0.543018	0.526513	0.654921	1.69302	0.46901	6.11141	0.421435	0.803934	0.00533096	-0.249849	0.0868088	0.778918	0.657051	0.92339	0.00400011	-2.87815	0.245965	-0.00207706	0.00655082
R18_ABNORMALITI_HEART_BEAT	I9_CABG		1	177054	4361	61	0.00331963	-0.235012	0.277116	0.790561	0.459251	1.36088	0.396401	-0.848066	0.0221073	-0.0767692	0.0020648	0.926104	0.922363	0.929859	1.43991e-302	-37.1799	1950.82	-1.39174	0.0577772	0.248642	0.22202	0.278455	3.33136e-128	-24.0881	0.381604	-0.139382	0.411975	0.869896	0.38796	1.95051	0.735118	-0.338325	0.0121692	-0.046813	0.0657752	0.954266	0.838842	1.08557	0.476643	-0.711712	0.262854	0.0337362	0.00549623
I9_CABG	R18_ABNORMALITI_HEART_BEAT		1	180886	5052	268	0.0958348	1.11702	0.125246	3.05575	2.3906	3.90597	4.71891e-19	8.91868	0.0400406	-0.0219738	0.00128433	0.978266	0.975806	0.980732	1.26711e-65	-17.1092	1955.23	0.312399	0.0418476	1.3667	1.25908	1.48352	8.32027e-14	7.46515	0.536765	0.0269976	0.323865	1.02737	0.544559	1.93823	0.933565	0.0833606	0.00599686	0.00594852	0.0477858	1.00597	0.916025	1.10474	0.900933	0.124483	0.249008	0.0111103	0.00389686
I9_CABG	R18_ILL_D_UNKNO_CAUSES_MORTA		0.1	179050	591	53	0.00148278	0.698421	0.23434	2.01058	1.27012	3.18269	0.00287893	2.98038	0.03776	-0.0946834	0.0053169	0.909661	0.90023	0.91919	6.12607e-71	-17.808	1954.97	-0.91852	0.11291	0.399109	0.319875	0.497969	4.11952e-16	-8.135	0.48288	0.379697	0.707128	1.46184	0.365579	5.84548	0.591297	0.536957	0.00448	1.15837	0.102733	3.18475	2.60392	3.89514	1.73187e-29	11.2756	0.29312	0.0121518	0.0116003
R18_ABNORMAL_FINDI_DIAGNOST_IMAGI_FUNCTION_STUDI_WO_DIAGNOSIS	I9_CABG		1	179066	4361	121	0.00610746	-0.0327061	0.178375	0.967823	0.682276	1.37288	0.854519	-0.183356	0.0406	-0.0705818	0.00194055	0.931851	0.928314	0.935402	1.17823e-289	-36.372	1950.28	-1.46939	0.0578894	0.230066	0.205389	0.257709	3.91633e-142	-25.3827	0.3795	0.231589	0.315731	1.2606	0.678925	2.34064	0.463253	0.733502	0.0148	-0.117573	0.0643404	0.889076	0.783738	1.00857	0.0676464	-1.82736	0.2695	0.0335592	0.00550052
I9_CABG	R18_ABNORMAL_FINDI_DIAGNOST_IMAGI_FUNCTION_STUDI_WO_DIAGNOSIS		1	179327	9573	416	0.0491491	0.484496	0.127492	1.62336	1.26442	2.08419	0.000144579	3.8002	0.0374869	-0.0403633	0.00119581	0.96044	0.958192	0.962694	9.35707e-250	-33.7539	1951.1	-0.1383	0.0388389	0.870838	0.807006	0.939718	0.000369648	-3.56086	0.471917	-0.226394	0.309588	0.797404	0.434662	1.46287	0.464611	-0.731275	0.00522466	0.555583	0.0428256	1.74296	1.60263	1.89557	1.73768e-38	12.9731	0.31459	0.00295879	0.00387515
R18_ABNORMAL_FINDI_EXAMI_OTHER_BODY_FLUIDS_SUBST_TISSU_WO_DIAGNOSIS	I9_CABG		1	180078	4361	42	0.00386082	-0.16618	0.405953	0.846894	0.382186	1.87665	0.682278	-0.409357	0.0288645	-0.0752851	0.00203275	0.927479	0.923791	0.931182	3.00919e-300	-37.0361	1950.78	-1.45679	0.0584715	0.232983	0.207756	0.261274	5.1804e-137	-24.9145	0.392236	-0.057534	0.472187	0.94409	0.374179	2.38203	0.903021	-0.121846	0.0248416	-0.20254	0.0661775	0.816654	0.71731	0.929757	0.00220929	-3.06055	0.270743	0.0348759	0.00548912
I9_CABG	R18_ABNORMAL_FINDI_EXAMI_OTHER_BODY_FLUIDS_SUBST_TISSU_WO_DIAGNOSIS		1	178194	7367	57	0.0528779	0.535576	0.18269	1.70843	1.19423	2.44403	0.00337213	2.93161	0.0178404	0.00700841	0.00109518	1.00703	1.00487	1.0092	1.56073e-10	6.39932	1960.78	2.02899	0.0472653	7.60643	6.93342	8.34476	0	42.9277	0.718623	-0.818065	0.411919	0.441285	0.196828	0.989353	0.0470349	-1.98599	0.00250391	0.266845	0.0506418	1.30584	1.18245	1.4421	1.36979e-07	5.26925	0.243192	0.000323403	0.00382863
I9_CABG	R18_ABNORMAL_FINDI_EXAMI_URINE_WO_DIAGNOSIS		1	181770	478	19	0.00209262	0.693178	0.269753	2.00006	1.17876	3.39361	0.0101793	2.56968	0.0276118	-0.0123676	0.00307022	0.987709	0.981783	0.99367	5.61977e-05	-4.02823	1957.06	-0.44968	0.0980747	0.637832	0.526288	0.773018	4.53824e-06	-4.58507	0.510415	-0.58402	1.07003	0.557652	0.0684755	4.54142	0.585205	-0.545798	0.00387534	0.263088	0.107145	1.30094	1.05452	1.60495	0.0140708	2.45545	0.256419	0.0296568	0.00900149
R18_ABNORMAL_FINDI_EXAMI_BLOOD_WO_DIAGNOSIS	I9_CABG		1	177396	4361	129	0.0143576	-0.0684262	0.171917	0.933862	0.666721	1.30804	0.690617	-0.398018	0.0322289	-0.0732462	0.00197955	0.929372	0.925773	0.932985	1.08631e-299	-37.0014	1950.62	-1.50166	0.058396	0.222761	0.198669	0.249773	7.92615e-146	-25.7151	0.376506	1.18789	0.329279	3.28017	1.72031	6.25438	0.000309093	3.60756	0.00893574	-0.0854725	0.0642039	0.918078	0.809521	1.04119	0.183102	-1.33127	0.272691	0.0326693	0.00533368
I9_CABG	R18_ABNORMAL_FINDI_EXAMI_BLOOD_WO_DIAGNOSIS		1	180389	5978	351	0.0271616	0.532575	0.124004	1.70331	1.3358	2.17194	1.74832e-05	4.29482	0.0444501	-0.0370982	0.00134771	0.963581	0.96104	0.96613	8.38642e-167	-27.5268	1952.23	-0.844551	0.0424667	0.42975	0.395428	0.467051	5.23664e-88	-19.8874	0.397172	-0.0867644	0.341272	0.916893	0.469702	1.78984	0.799311	-0.254238	0.00440268	0.0490871	0.049282	1.05031	0.953605	1.15683	0.319227	0.996047	0.261197	0.0187357	0.00418237
R18_SYMPTOMS_SIGNS_INVOLVI_SPEECH_VOICE	I9_CABG		1	176252	4361	46	0.0054247	-0.46445	0.256181	0.628481	0.380388	1.03838	0.0698351	-1.81298	0.0187392	-0.0755747	0.00214304	0.92721	0.923324	0.931113	2.00483e-272	-35.2652	1950.62	-1.45999	0.0585365	0.232238	0.207064	0.260471	2.63288e-137	-24.9416	0.379163	0.594334	0.40712	1.81182	0.815771	4.02405	0.144331	1.45985	0.00967512	-0.146319	0.0656524	0.863882	0.759574	0.982514	0.025834	-2.2287	0.272431	0.0347873	0.0056006
I9_CABG	R18_SYMPTOMS_SIGNS_INVOLVI_SPEECH_VOICE		1	176684	4364	159	0.0302281	0.6173	0.135004	1.85392	1.42289	2.4155	4.82034e-06	4.57246	0.0330113	-0.0259585	0.00126266	0.974376	0.971967	0.97679	6.45245e-94	-20.5586	1954.91	0.429471	0.0441552	1.53644	1.40907	1.67534	2.32708e-22	9.72639	0.550825	-0.618085	0.330106	0.538976	0.282213	1.02935	0.0611536	-1.87238	0.00533414	-0.078601	0.0513723	0.924409	0.835863	1.02233	0.126011	-1.53002	0.233092	-0.00195046	0.00410498
R18_SYMPTOMS_SIGNS_INVOLVI_COGNITION_PERCEP_EMOTIONAL_STATE_BEHVI	I9_CABG		1	190585	4361	288	0.00535276	-0.187226	0.121044	0.829257	0.654115	1.05129	0.121921	-1.54676	0.0834996	-0.0740636	0.00201115	0.928613	0.924959	0.93228	6.96554e-297	-36.8265	1950.31	-1.46498	0.0584469	0.231082	0.20607	0.259129	1.19081e-138	-25.0652	0.387195	0.288385	0.191973	1.33427	0.915869	1.94381	0.133041	1.50222	0.0386625	-0.10231	0.0639788	0.90275	0.796357	1.02336	0.109794	-1.59912	0.270732	0.0314107	0.0055454
I9_CABG	R18_SYMPTOMS_SIGNS_INVOLVI_COGNITION_PERCEP_EMOTIONAL_STATE_BEHVI		1	179767	19779	866	0.147081	0.465144	0.110412	1.59224	1.2824	1.97694	2.52226e-05	4.2128	0.0400078	-0.0388938	0.00107439	0.961853	0.95983	0.96388	5.91378e-287	-36.2008	1950.83	0.176967	0.034743	1.19359	1.11502	1.2777	3.51314e-07	5.09361	0.523221	-0.0743612	0.241819	0.928336	0.577916	1.49124	0.758457	-0.307507	0.00713589	0.159153	0.0390278	1.17252	1.08617	1.26573	4.54362e-05	4.07794	0.259193	0.0136981	0.00324427
R18_SYMPTOMS_SIGNS_INVOLVI_URINARY_SYSTEM	I9_CABG		1	186031	4361	249	0.00440263	-0.389956	0.120832	0.677087	0.534306	0.858023	0.00124989	-3.22724	0.0666344	-0.0746998	0.00196285	0.928022	0.924459	0.931599	0	-38.0569	1950.25	-1.47648	0.0582412	0.22844	0.203797	0.256064	8.72796e-142	-25.3511	0.37234	0.293131	0.254839	1.34062	0.813545	2.20917	0.250037	1.15026	0.0186654	-0.126641	0.0635372	0.88105	0.777887	0.997894	0.0462411	-1.99319	0.272631	0.0297015	0.00531112
I9_CABG	R18_SYMPTOMS_SIGNS_INVOLVI_URINARY_SYSTEM		1	184177	14730	776	0.0451003	0.440228	0.107291	1.55306	1.25852	1.91653	4.07593e-05	4.10313	0.0451269	-0.0458616	0.00121713	0.955174	0.952898	0.957456	1.0581063004458e-310	-37.6799	1949.6	-0.618454	0.0366184	0.538777	0.501463	0.578868	5.4058e-64	-16.8892	0.381968	-0.422148	0.288185	0.655637	0.372697	1.15338	0.142962	-1.46485	0.00384468	0.215374	0.0418299	1.24033	1.14269	1.3463	2.62143e-07	5.14881	0.290802	0.014694	0.00353767
R18_SYMPTOMS_SIGNS_INVOLVI_NERVOUS_MUSCULOS_SYSTEMS	I9_CABG		1	176087	4361	99	0.0045327	0.146289	0.184963	1.15753	0.805543	1.66332	0.428997	0.790909	0.0324932	-0.0754084	0.00201976	0.927365	0.923701	0.931043	4.40147e-305	-37.3352	1950.59	-1.30874	0.0584131	0.270161	0.240936	0.302932	3.53109e-111	-22.4048	0.360462	-0.2552	0.369549	0.774761	0.375493	1.59858	0.489835	-0.690572	0.0116409	0.011728	0.0636725	1.0118	0.893088	1.14628	0.853862	0.184193	0.269663	0.0286111	0.00547137
I9_CABG	R18_SYMPTOMS_SIGNS_INVOLVI_NERVOUS_MUSCULOS_SYSTEMS		1	178252	7506	277	0.0623329	0.594894	0.124405	1.81284	1.42057	2.31342	1.73634e-06	4.78191	0.0336608	-0.0176098	0.00110961	0.982544	0.98041	0.984684	1.01912e-56	-15.8702	1955.15	0.130706	0.0377758	1.13963	1.0583	1.22721	0.000540095	3.46004	0.517554	-0.177845	0.295935	0.837072	0.46866	1.49509	0.547867	-0.600959	0.00540705	0.342176	0.0416493	1.40801	1.29763	1.52777	2.11048e-16	8.21563	0.282614	0.0129699	0.00338045
R18_SYMPTOMS_SIGNS_INVOLVI_SKIN_SUBCU_TISSUE	I9_CABG		1	183738	4361	98	0.00464508	-0.00505392	0.187593	0.994959	0.688847	1.4371	0.978507	-0.026941	0.0383854	-0.0703477	0.00191864	0.93207	0.928571	0.935581	2.60962e-294	-36.6653	1950.61	-1.4002	0.0577452	0.246547	0.220164	0.276092	6.95152e-130	-24.2479	0.380689	-0.0831835	0.323726	0.920182	0.48788	1.73554	0.797212	-0.256957	0.0196874	-0.165636	0.0635536	0.847355	0.748113	0.959761	0.00915431	-2.60624	0.267214	0.0348685	0.00528437
I9_CABG	R18_SYMPTOMS_SIGNS_INVOLVI_SKIN_SUBCU_TISSUE		1	179986	9706	237	0.0596484	0.291497	0.125106	1.33843	1.04738	1.71036	0.0198063	2.33	0.0272888	-0.0152252	0.00100859	0.98489	0.982945	0.986839	1.73139e-51	-15.0956	1956.17	0.222326	0.035634	1.24898	1.16472	1.33933	4.39947e-10	6.23915	0.556246	-0.309578	0.294218	0.733756	0.4122	1.30616	0.292704	-1.05221	0.00451541	0.165073	0.0404391	1.17948	1.0896	1.27677	4.46494e-05	4.082	0.253714	0.00808422	0.00316173
R18_SYMPTOMS_SIGNS_INVOLVI_DIGES_SYSTEM_ABDOMEN	I9_CABG		1	219544	4361	649	0.00479033	0.0198871	0.086618	1.02009	0.860808	1.20884	0.818406	0.229596	0.178626	-0.0753591	0.00193806	0.92741	0.923894	0.93094	0	-38.8838	1951.04	-1.47086	0.0626204	0.229727	0.203193	0.259726	5.33483e-122	-23.4886	0.400339	0.053783	0.139563	1.05526	0.80271	1.38726	0.699966	0.385366	0.0907549	-0.0720994	0.06268	0.930438	0.822874	1.05206	0.250029	-1.15028	0.269042	0.0321313	0.00533786
I9_CABG	R18_SYMPTOMS_SIGNS_INVOLVI_DIGES_SYSTEM_ABDOMEN		1	169056	38966	1104	0.363372	0.672436	0.106639	1.959	1.58951	2.4144	2.86873e-10	6.30571	0.0276378	-0.00618024	0.000834957	0.993839	0.992214	0.995467	1.34276e-13	-7.40187	1956.74	0.483572	0.0303396	1.62186	1.52822	1.72123	3.41552e-57	15.9387	0.588778	-0.314752	0.27924	0.72997	0.42229	1.26182	0.25967	-1.12717	0.00458747	0.27492	0.0350988	1.31643	1.22891	1.41018	4.7733e-15	7.83275	0.262457	0.00995557	0.00273064
R18_SYMPTOMS_SIGNS_INVOLVI_CIRCULATO_RESPI_SYSTEMS	I9_CABG		1	222957	4361	1155	0.00750514	0.473734	0.0758816	1.60598	1.38404	1.86351	4.2907e-10	6.24307	0.211624	-0.0725095	0.00195517	0.930057	0.9265	0.933628	4.70765e-301	-37.0861	1950.45	-1.49224	0.0636558	0.224868	0.198492	0.254749	1.58114e-121	-23.4424	0.382669	0.116914	0.125632	1.12402	0.878688	1.43786	0.352057	0.930606	0.0840676	-0.103168	0.0616517	0.901976	0.799311	1.01783	0.0942493	-1.6734	0.266025	0.0195318	0.00512144
I9_CABG	R18_SYMPTOMS_SIGNS_INVOLVI_CIRCULATO_RESPI_SYSTEMS		1	176383	46086	1769	0.587824	0.568321	0.106371	1.7653	1.43309	2.17452	9.15042e-08	5.34283	0.0358629	-0.0259183	0.000889158	0.974415	0.972718	0.976114	8.51927e-187	-29.1493	1952.89	0.00156202	0.0307079	1.00156	0.94306	1.0637	0.959431	0.0508671	0.501984	0.591805	0.244625	1.80725	1.11889	2.91908	0.0155531	2.41924	0.00589368	0.0473831	0.0343474	1.04852	0.98026	1.12154	0.167733	1.37952	0.255143	0.0315262	0.00283309
R18_GENERAL_SYMPTOMS_SIGNS	I9_CABG		1	210916	4361	554	0.00472527	-0.11484	0.0892679	0.891509	0.748409	1.06197	0.19828	-1.28647	0.153792	-0.0746727	0.00189872	0.928047	0.9246	0.931507	0	-39.3279	1950.92	-1.44306	0.0599318	0.236204	0.210026	0.265645	4.21479e-128	-24.0784	0.385356	0.0839699	0.15729	1.0876	0.79906	1.48032	0.593444	0.533853	0.0647224	-0.076573	0.0624465	0.926285	0.819576	1.04689	0.220117	-1.22622	0.276844	0.0292007	0.00523316
I9_CABG	R18_GENERAL_SYMPTOMS_SIGNS		1	177361	37196	1501	0.388946	0.600555	0.104029	1.82313	1.48685	2.23547	7.79008e-09	5.77294	0.0380974	-0.0182014	0.000879315	0.981963	0.980272	0.983657	3.49805e-95	-20.6995	1953.85	0.138197	0.0305312	1.1482	1.08151	1.21901	5.99943e-06	4.52641	0.51065	0.134933	0.219951	1.14446	0.743661	1.76127	0.539566	0.613469	0.00638051	0.331641	0.0345285	1.39325	1.30208	1.49081	7.62602e-22	9.60486	0.283155	0.00800341	0.00275296
R18_RETEN_URINE	I9_CABG		1	177842	4361	79	0.0012989	-0.340664	0.177255	0.711298	0.502538	1.00678	0.054621	-1.92188	0.0238143	-0.072212	0.00192756	0.930334	0.926825	0.933855	3.70077e-307	-37.4629	1950.26	-1.45863	0.0575678	0.232554	0.20774	0.260331	1.22937e-141	-25.3377	0.375681	-1.00614	0.783022	0.365629	0.0787987	1.69653	0.198813	-1.28494	0.00302725	-0.180957	0.0639513	0.834471	0.736164	0.945905	0.00466043	-2.82961	0.271241	0.0301674	0.00544289
I9_CABG	R18_RETEN_URINE		1	178729	5115	354	0.0116432	0.436304	0.12632	1.54698	1.2077	1.98157	0.000552427	3.45396	0.047715	-0.0644828	0.00188754	0.937552	0.93409	0.941027	8.78299e-256	-34.1623	1949.97	-1.31053	0.051296	0.269678	0.243883	0.298201	5.73127e-144	-25.5483	0.355985	0.0290574	0.389897	1.02948	0.479438	2.21058	0.940592	0.074526	0.00375492	0.313046	0.056912	1.36758	1.22323	1.52897	3.78652e-08	5.50053	0.303599	0.00392271	0.0053152
R18_PAIN_NOT_ELSEW_CLASSIFIED	I9_CABG		1	174105	4361	26	0.00267889	-0.193773	0.356265	0.823845	0.409814	1.65617	0.58651	-0.5439	0.0124115	-0.07245	0.00190958	0.930112	0.926638	0.9336	0	-37.9403	1950.49	-1.37347	0.0576062	0.253226	0.22619	0.283494	1.21333e-125	-23.8424	0.369269	-0.449612	0.627792	0.637876	0.186358	2.18335	0.473881	-0.716179	0.00666735	-0.11815	0.063225	0.888563	0.785001	1.00579	0.0616617	-1.86872	0.269976	0.034161	0.00548381
I9_CABG	R18_PAIN_NOT_ELSEW_CLASSIFIED		1	179392	3368	108	0.0476078	0.539527	0.152591	1.7152	1.27182	2.31314	0.000406587	3.53577	0.0327887	-0.00993162	0.0013013	0.990118	0.987595	0.992646	2.31013e-14	-7.63207	1956.93	0.326239	0.0467185	1.38575	1.26449	1.51863	2.8879e-12	6.98307	0.544293	0.281083	0.341392	1.32456	0.678381	2.58626	0.410313	0.823343	0.006002	0.251768	0.0513419	1.2863	1.16316	1.42247	9.40231e-07	4.90375	0.266978	0.0188579	0.00393953
R18_HEADACHE1	I9_CABG		1	182989	4361	128	0.00443737	-0.162184	0.186792	0.850285	0.589608	1.22621	0.385253	-0.868259	0.0460552	-0.0733296	0.00190012	0.929294	0.92584	0.932762	0	-38.592	1950.81	-1.38837	0.0583466	0.249481	0.222521	0.279707	3.73958e-125	-23.7953	0.380178	0.0694403	0.281614	1.07191	0.617224	1.86154	0.805234	0.24658	0.0249507	-0.090673	0.0636626	0.913316	0.806177	1.03469	0.154367	-1.42428	0.26854	0.0397221	0.00677293
I9_CABG	R18_HEADACHE1		1	177749	9217	172	0.10087	0.426681	0.129866	1.53216	1.18785	1.97629	0.00101787	3.28554	0.023428	0.00652096	0.00101841	1.00654	1.00454	1.00855	1.52256e-10	6.4031	1959.18	0.541615	0.0365736	1.71878	1.59988	1.84651	1.28293e-49	14.8089	0.604509	0.0901917	0.318158	1.09438	0.586608	2.0417	0.776808	0.283481	0.00407443	0.210944	0.0417538	1.23484	1.13781	1.34015	4.37035e-07	5.05208	0.259609	0.0269657	0.00334899
R18_ABDOMI_PELVIC_PAIN	I9_CABG		1	209768	4361	565	0.00418448	0.107879	0.0950785	1.11391	0.924525	1.3421	0.25653	1.13463	0.158555	-0.0728194	0.00191577	0.929769	0.926284	0.933267	0	-38.0106	1950.91	-1.43654	0.0611022	0.23775	0.210916	0.267998	3.19487e-122	-23.5104	0.406735	-0.286762	0.148695	0.750691	0.560905	1.00469	0.0537903	-1.92852	0.0855915	-0.138435	0.0630409	0.87072	0.769515	0.985235	0.0280947	-2.19596	0.27256	0.0299863	0.00531594
I9_CABG	R18_ABDOMI_PELVIC_PAIN		1	170925	32755	817	0.3096	0.429557	0.100202	1.53658	1.26258	1.87003	1.81187e-05	4.2869	0.0256275	-0.00188853	0.000847003	0.998113	0.996458	0.999772	0.0257703	-2.22966	1958.03	0.52785	0.0305229	1.69528	1.59684	1.7998	5.26059e-67	17.2936	0.598274	-0.113712	0.249307	0.892515	0.547521	1.45489	0.648309	-0.456113	0.00426248	0.171247	0.0348281	1.18678	1.10847	1.27063	8.79153e-07	4.91692	0.265458	0.0117773	0.00279565
R18_DYSPNOEA	I9_CABG		1	189607	4361	291	0.00732333	0.445619	0.147583	1.56146	1.16924	2.08523	0.00253232	3.01945	0.0693796	-0.0730579	0.00191201	0.929547	0.92607	0.933037	0	-38.2099	1950.67	-1.43896	0.0580874	0.237174	0.211652	0.265774	1.78341e-135	-24.7723	0.386448	0.014439	0.217915	1.01454	0.661878	1.55512	0.947171	0.06626	0.0306871	-0.0705594	0.0630613	0.931872	0.823527	1.05447	0.263182	-1.1189	0.268369	0.0361139	0.00534191
I9_CABG	R18_DYSPNOEA		1	179306	14529	821	0.134592	0.855151	0.116243	2.35173	1.87257	2.95349	1.88709e-13	7.35656	0.047006	-0.0349361	0.00111909	0.965667	0.963551	0.967788	6.00099e-214	-31.2184	1951.68	0.185806	0.0360427	1.20419	1.12206	1.29233	2.53406e-07	5.15517	0.512142	-0.142142	0.290019	0.867498	0.49136	1.53157	0.624054	-0.490113	0.00760679	0.189205	0.0410853	1.20829	1.1148	1.30961	4.12134e-06	4.60517	0.261313	0.0464068	0.0033304
R18_COUGH	I9_CABG		1	175404	4361	109	0.00468827	0.125565	0.208674	1.13379	0.753191	1.70671	0.547356	0.601727	0.0287857	-0.0758	0.00197121	0.927002	0.923427	0.93059	0	-38.4536	1950.48	-1.45754	0.0582325	0.232807	0.207696	0.260955	2.90168e-138	-25.0297	0.377559	-0.14594	0.31979	0.864209	0.461752	1.61744	0.648129	-0.456363	0.0141901	-0.111283	0.0643065	0.894685	0.788736	1.01487	0.0835392	-1.73051	0.268295	0.0271872	0.00541813
I9_CABG	R18_COUGH		1	178047	5950	164	0.035312	0.226421	0.126597	1.2541	0.978524	1.60729	0.0736929	1.78852	0.0310845	-0.0160644	0.00116762	0.984064	0.981814	0.986319	4.54686e-43	-13.7582	1956.02	0.379554	0.040239	1.46163	1.35078	1.58158	4.00517e-21	9.43248	0.557003	-0.43185	0.3274	0.649306	0.341792	1.2335	0.187158	-1.31903	0.00434141	-0.408195	0.0477844	0.664849	0.605408	0.730126	1.31414e-17	-8.54244	0.216115	0.0175774	0.003676
I9_CABG	R18_CRAMP_SPASM		1	181060	523	21	0.00222293	0.931968	0.26299	2.5395	1.51666	4.25216	0.000394484	3.54375	0.0320399	-0.00763751	0.00275237	0.992392	0.987052	0.99776	0.00552212	-2.77489	1957.31	-0.144312	0.0943694	0.865618	0.719444	1.04149	0.126209	-1.52923	0.502013	-1.07077	1.06475	0.342743	0.0425243	2.76249	0.31458	-1.00566	0.00434713	0.423715	0.100186	1.52763	1.25527	1.85907	2.34421e-05	4.2293	0.261311	0.00565197	0.00926133
R18_ABNORMALITI_GAIT_MOBIL	I9_CABG		1	175213	4361	23	0.00316432	-0.0715467	0.336706	0.930953	0.481191	1.8011	0.831725	-0.21249	0.00797546	-0.0748603	0.00197033	0.927873	0.924297	0.931463	0	-37.9937	1950.61	-1.46845	0.0575576	0.230282	0.205715	0.257783	1.42587e-143	-25.5127	0.380164	-0.317161	0.76426	0.728213	0.16282	3.25694	0.678148	-0.414991	0.00316973	-0.104013	0.0648338	0.901214	0.79367	1.02333	0.108648	-1.6043	0.268507	0.0335523	0.00542026
I9_CABG	R18_ABNORMALITI_GAIT_MOBIL		1	177444	1392	110	0.0228439	1.00956	0.170865	2.74439	1.96337	3.8361	3.45209e-09	5.90851	0.0398406	-0.045995	0.00234411	0.955047	0.950669	0.959445	1.0134e-85	-19.6215	1955.1	-0.179321	0.0667275	0.835837	0.733368	0.952624	0.00720179	-2.68737	0.500569	0.492968	0.428582	1.63717	0.706768	3.79236	0.250049	1.15023	0.00554923	0.567069	0.0701269	1.76309	1.53667	2.02287	6.14897e-16	8.08633	0.287991	0.00264259	0.00651792
WEIGHTLOSS	I9_CABG		1	171770	4361	12	0.0034849	0.277672	0.544598	1.32005	0.453962	3.83851	0.610146	0.509865	0.00393131	-0.0721267	0.00206757	0.930413	0.92665	0.934191	1.26337e-266	-34.8848	1950.51	-1.48241	0.058079	0.22709	0.202656	0.254469	1.06698e-143	-25.524	0.379371	-0.591308	0.89608	0.553603	0.0955959	3.20595	0.509329	-0.659882	0.00206911	-0.134859	0.0655491	0.873839	0.768484	0.993637	0.0396499	-2.05738	0.265673	0.0383646	0.00541062
I9_CABG	WEIGHTLOSS		1	179671	947	36	0.00443644	0.653644	0.229137	1.92253	1.22696	3.01245	0.00433583	2.85264	0.0322434	-0.0320117	0.00260862	0.968495	0.963556	0.97346	1.288e-34	-12.2715	1956.31	0.0896496	0.077487	1.09379	0.939671	1.27319	0.247288	1.15696	0.517408	-0.781893	0.668262	0.457539	0.123479	1.69537	0.241985	-1.17004	0.00484408	0.671956	0.0801675	1.95806	1.67335	2.29122	5.20776e-17	8.38191	0.27036	-0.119082	0.0113483
R18_MALAI_FATIG	I9_CABG		1	177944	4361	51	0.00407758	-0.596595	0.248294	0.550683	0.338493	0.895888	0.016271	-2.40278	0.0280478	-0.0763255	0.00204503	0.926515	0.922808	0.930236	7.09654e-305	-37.3225	1950.41	-1.48475	0.0578652	0.22656	0.202268	0.253769	3.37949e-145	-25.6587	0.386999	0.504984	0.405443	1.65696	0.748499	3.66802	0.212944	1.24551	0.014277	-0.0347699	0.0650816	0.965828	0.850161	1.09723	0.593168	-0.534251	0.271669	0.0389963	0.00544733
I9_CABG	R18_MALAI_FATIG		0.1	181142	7577	554	0.136772	0.813586	0.135142	2.25598	1.73101	2.94016	1.74185e-09	6.02022	0.0528563	-0.0615215	0.00174663	0.940333	0.937119	0.943557	8.89723e-272	-35.223	1949.93	0.0686463	0.0436115	1.07106	0.983309	1.16664	0.115478	1.57404	0.4947	0.908217	0.301337	2.4799	1.37382	4.47648	0.00257861	3.01396	0.0115577	0.499646	0.0491616	1.64814	1.49674	1.81485	2.89057e-24	10.1633	0.289016	0.0182806	0.00404727
R18_DYSPHAGIA	I9_CABG		1	176512	4361	31	0.00296606	-0.452941	0.373544	0.635755	0.305719	1.32208	0.225302	-1.21255	0.0133388	-0.072691	0.00211716	0.929888	0.926037	0.933755	2.43027e-258	-34.3341	1950.5	-1.50008	0.0574276	0.223113	0.199362	0.249694	2.09551e-150	-26.1212	0.38102	0.0262431	0.594965	1.02659	0.319855	3.29489	0.964818	0.0441086	0.006313	-0.0860565	0.0653249	0.917542	0.807273	1.04287	0.187717	-1.31736	0.269117	0.0397608	0.00572574
I9_CABG	R18_DYSPHAGIA		1	180318	3202	160	0.0266582	0.423307	0.1351	1.527	1.17176	1.98994	0.00172862	3.13328	0.0405648	-0.0403331	0.00153528	0.960469	0.957584	0.963364	4.13726e-152	-26.2708	1953.44	0.0703449	0.0488859	1.07288	0.97485	1.18076	0.150161	1.43896	0.509637	0.0930593	0.365876	1.09753	0.535767	2.2483	0.799228	0.254347	0.00493052	0.177453	0.0544818	1.19417	1.07323	1.32875	0.00112556	3.2571	0.263559	-0.00496386	0.00485104
R18_VOICE_DISTU	I9_CABG		1	175512	4361	35	0.00572249	0.0381831	0.330326	1.03892	0.543755	1.98501	0.907976	0.115592	0.0133742	-0.0731279	0.0019494	0.929482	0.925937	0.93304	5.6401e-308	-37.5131	1950.57	-1.47462	0.0578653	0.228866	0.204327	0.256353	2.99649e-143	-25.4836	0.38193	0.138674	0.495015	1.14875	0.435371	3.03103	0.77937	0.28014	0.00765697	-0.128697	0.0649576	0.87924	0.774131	0.998621	0.0475634	-1.98125	0.268913	0.0349716	0.00522084
I9_CABG	R18_VOICE_DISTU		1	181116	3332	99	0.0259545	0.41685	0.150586	1.51718	1.12942	2.03806	0.00563678	2.76819	0.0343028	-0.0213662	0.00128055	0.97886	0.976407	0.98132	1.6812e-62	-16.6851	1956.08	0.645239	0.0482977	1.90644	1.73425	2.09573	1.04105e-40	13.3596	0.562278	-0.433823	0.366423	0.648027	0.316	1.32892	0.236437	-1.18394	0.00499556	-0.349097	0.05789	0.705325	0.629669	0.790071	1.63614e-09	-6.03034	0.224578	0.00142491	0.00451583
R18_MOUTH_BREAT	I9_CABG		1	177563	4361	101	0.0046415	-0.221362	0.171624	0.801426	0.572498	1.1219	0.197117	-1.28981	0.0290979	-0.0757522	0.0021608	0.927046	0.923128	0.93098	2.99173e-269	-35.0576	1950.89	-1.48093	0.0589998	0.227426	0.202591	0.255307	4.90271e-139	-25.1006	0.37787	0.171041	0.375504	1.18654	0.56839	2.47695	0.648752	0.455496	0.00875957	-0.192478	0.0668765	0.824912	0.723571	0.940447	0.00400061	-2.87811	0.265908	0.029448	0.00561334
I9_CABG	R18_MOUTH_BREAT		1	178805	5185	75	0.00901188	-0.650142	0.153088	0.521972	0.386666	0.704625	2.16802e-05	-4.24684	0.0236052	-0.0017889	0.00105264	0.998213	0.996155	1.00027	0.0892345	-1.69945	1957.53	-0.579927	0.0418075	0.559939	0.515886	0.607754	9.44623e-44	-13.8714	0.464732	-0.158101	0.488025	0.853763	0.328037	2.22205	0.745967	-0.323961	0.00298563	-0.117277	0.0480722	0.889339	0.809371	0.977208	0.0147035	-2.4396	0.243982	0.0556487	0.00367839
Q17_VACTREL	I9_CABG		1	173852	4361	54	0.0101485	1.23129	0.346942	3.42564	1.73548	6.76184	0.000386739	3.54897	0.0116791	-0.0748677	0.00192769	0.927866	0.924367	0.931379	0	-38.838	1950.58	-1.49956	0.0581576	0.223228	0.199179	0.250181	1.32466e-146	-25.7845	0.375884	-0.40836	0.564042	0.664739	0.220054	2.00805	0.469072	-0.723989	0.00430284	-0.0784488	0.0649101	0.924549	0.8141	1.04998	0.226825	-1.20858	0.268927	0.0335738	0.00560385
I9_CABG	Q17_VACTREL		1	177696	1560	50	0.0315096	0.649826	0.190004	1.91521	1.31972	2.7794	0.000626081	3.42006	0.031062	0.0080043	0.00168731	1.00804	1.00471	1.01138	2.0971e-06	4.74383	1957.42	-0.143182	0.059925	0.866596	0.770562	0.974599	0.0168778	-2.38936	0.505387	0.563791	0.443961	1.75732	0.736112	4.19526	0.204116	1.26991	0.00489716	-0.226661	0.0720468	0.797191	0.692205	0.9181	0.00165509	-3.14602	0.2422	-0.0155671	0.00610193
Q17_CRANIOSYNOSTOSIS	I9_CABG		1	172708	4361	16	0.0128588	0.356374	0.569197	1.42814	0.468016	4.35794	0.53125	0.6261	0.00278552	-0.0751242	0.00197527	0.927628	0.924044	0.931227	0	-38.0324	1950.49	-1.48575	0.0581631	0.226332	0.201947	0.253662	6.30921e-144	-25.5446	0.376664	0.645516	0.921863	1.90697	0.313068	11.6158	0.483784	0.70023	0.00123801	-0.166894	0.0659968	0.846289	0.743603	0.963156	0.0114446	-2.52882	0.270608	0.0289731	0.00541118
Q17_CYSTIC_KIDNEY_DISEA	I9_CABG		1	172471	4361	13	0.0382428	1.37619	0.560694	3.95978	1.31947	11.8835	0.0141105	2.45444	0.00247908	-0.0711949	0.00188024	0.93128	0.927855	0.934719	0	-37.8648	1950.33	-1.45256	0.0570242	0.233971	0.209229	0.261639	3.96235e-143	-25.4726	0.375788	0.699359	1.02502	2.01246	0.269907	15.0052	0.495056	0.682289	0.000723066	-0.103493	0.0629803	0.901683	0.796973	1.02015	0.100331	-1.64325	0.274868	0.0351844	0.0053208
I9_CABG	Q17_CYSTIC_KIDNEY_DISEA		1	180132	298	15	0.00366709	0.561291	0.319888	1.75293	0.936422	3.2814	0.079319	1.75465	0.0333781	-0.015052	0.00328599	0.985061	0.978737	0.991426	4.63528e-06	-4.58065	1956.95	-0.126375	0.124896	0.881285	0.689926	1.12572	0.311615	-1.01184	0.523147	0.212914	0.692276	1.23728	0.318559	4.80557	0.75842	0.307557	0.00603824	-0.220664	0.150063	0.801986	0.597628	1.07622	0.141433	-1.47048	0.247568	-0.00502507	0.0123858
Q17_CONGEN_MALFO_AORTIC_MITRAL_VALVES	I9_CABG		1	173206	4361	16	0.00626528	1.77873	0.497665	5.92233	2.23291	15.7077	0.000351366	3.57415	0.002986	-0.0732009	0.0020576	0.929414	0.925673	0.93317	3.30079e-277	-35.5759	1950.72	-1.44252	0.0573697	0.236332	0.211197	0.264458	1.63387e-139	-25.1442	0.380148	-1.54469	1.05364	0.213378	0.0270565	1.68278	0.142635	-1.46605	0.000823723	-0.143088	0.0647757	0.866677	0.763342	0.984001	0.0271758	-2.20898	0.270593	0.0282539	0.00547544
I9_CABG	Q17_CONGEN_MALFO_AORTIC_MITRAL_VALVES		1	181062	327	11	0.00228395	0.50735	0.342952	1.66088	0.848033	3.25286	0.139044	1.47936	0.0352394	0.00524692	0.00312308	1.00526	0.999126	1.01143	0.092948	1.68005	1957.06	-1.03198	0.126335	0.356302	0.27815	0.456412	3.12109e-16	-8.16855	0.498836	0.141568	1.08819	1.15208	0.136521	9.72223	0.896491	0.130095	0.00531915	-0.297435	0.143805	0.742721	0.560294	0.984544	0.0386099	-2.06832	0.256815	-0.007557	0.0132154
[truncated: 1,733 more rows]
[truncated: 17 more columns]
