# Supplementary material for: Sex differences in coronary artery bypass grafting-related morbidity and mortality
Source: Front Cardiovasc Med. 2022 Nov 29;9:1021363. doi: 10.3389/fcvm.2022.1021363 (PMC9746235; doi:10.3389/fcvm.2022.1021363)
Supplement: Supplementary file 3 [file Table_2.XLSX]

## Sheet: Sheet1
FinnGen Phenotype	FinnGen Description	ICD10-codes Included in the Phenotype
E4_DM1	Type 1 Diabetes	E10
FG_OTHHEART	Other Heart Diseases	I30, I32, I33, I38, I39, I34, I35, I36, I37, I40, I41, I42.0, I42.1, I42.3, I42.4, I42.5, I42.6, I42.7#, I44, I45, I46, I47, I48, I11.0, I13.0, I13.2, I50, Operations: NOMESCO codes ^FGA|^FGC|^FGD|^FGE|^FGW|^FJE|^FJF|^FK[ABCDW]|^FM[ABCDW]
H7_CHOROIDRETINA	Disorders of Choroid and Retina	H30-H36
H8_EAR	Diseases of the ear and mastoid process	H60-H91
I9_THAORTANEUR	Thoracic aortic aneurysm	I71.01, I71.1, I71.2, Q25.43
J10_COPDNAS_INCLAVO	Other chronic obstructive pulmonary disease , including avohilmo	J44
E4_METABOLIA	Metabolic disorders	E70-E90
FG_HYPERTENSION	Hypertensive diseases (excluding secondary)	I10-I14, I27.0, I67.4
G6_ALZHEIMER	Alzheimer disease	G30
GOUT	Gout, FINNGEN	M10
H7_RETINALDISOTH	Other retinal disorders	H35, H36
I9_K_CARDIAC	Death due to cardiac causes	I00-I02, I05-I09, I10-I15, I20-I25, I26-I28, I30-I52, R96, R98, R99
I9_THAORTANEUR	Thoracic aortic aneurysm	I71.01, I71.1, I71.2, Q25.43
M13_ARTHROSIS_KNEE_PRIM_KNEESURG	Gonarthrosis, primary, with knee surgery	Operations: NOMESCO codes ^NGB|^NGC
N14_CHRONKIDNEYDIS	Chronic kidney disease	N18
R18_MALAI_FATIG	Malaise and fatigue	R53
More details available at
risteys.finngen.fi
